# Supplementary material for: 5-Cyclo­hexyl-2-methyl-3-(3-methyl­phenyl­sulfin­yl)-1-benzo­furan
Source: Acta Crystallogr Sect E Struct Rep Online. 2014 May 21;70(Pt 6):o690. doi: 10.1107/S1600536814011192 (PMC4051005; doi:10.1107/S1600536814011192)
Supplement: Supplementary file 1 [file e-70-0o690-sup1.cif]

##############################################################################
#                                                                            #
# This CIF contains the data in a paper accepted for publication in          #
# Acta Crystallographica Section E. It conforms to the requirements of       #
# Notes for Authors for Acta Crystallographica Section E, and has been       #
# peer reviewed under the auspices of the IUCr Commission on Journals.       #
#                                                                            #
# Full details of the Crystallographic Information File format               #
# are given in the paper "The Crystallographic Information File (CIF):       #
# a New Standard Archive File for Crystallography" by S. R. Hall, F. H.      #
# Allen and I. D. Brown [Acta Cryst. (1991), A47, 655-685].                  #
#                                                                            #
# The current version of the core CIF dictionary is obtainable from          #
# ftp://ftp.iucr.org/pub/cif_core.dic.                                       #
#                                                                            #
# Software is freely available for graphical display of the structure(s)     #
# in this CIF. For information consult the CIF software page                 #
# http://www.iucr.org/resources/cif/software.                                #
#                                                                            #
# This file may be used for bona fide research purposes within the           #
# scientific community so long as proper attribution is given to the journal # 
# article from which it was obtained.                                        #
#                                                                            #
##############################################################################
data_I
_audit_creation_method     'form.cif (version 2.0)'
_journal_data_validation_number     ?
_journal_date_recd_electronic     2014-05-05
_journal_date_accepted     2014-05-15
_journal_name_full     'Acta Crystallographica, Section E'
_journal_year     2014
_journal_volume     70
_journal_issue      6
_journal_page_first     o690
_journal_page_last     o690
_journal_paper_category     QO
_journal_paper_doi     10.1107/S1600536814011192
_journal_coeditor_code     LD2128
_publ_contact_author_name     'Prof. Uk Lee'
_publ_contact_author_address
;
Department of Chemistry, Pukyong National University, 599-1 Daeyeon 3-dong
Nam-gu, Busan 608-737, Republic of Korea
;
_publ_contact_author_email     'uklee@pknu.ac.kr'
_publ_contact_author_fax     '+82-51-629-5583'
_publ_contact_author_phone     '+82-51-629-5596'
_publ_section_title
;
5-Cyclohexyl-2-methyl-3-(3-methylphenylsulfinyl)-1-benzofuran
;
loop_
    _publ_author_name
    _publ_author_address
    'Choi, Hong Dae'
;
Department of Chemistry, Dongeui University, San 24 Kaya-dong
Busanjin-gu, Busan 614-714, Republic of Korea
;
    'Lee, Uk'
;
Department of Chemistry, Pukyong National University,
599-1 Daeyeon 3-dong
Nam-gu, Busan 608-737, Republic of Korea
;
_publ_section_synopsis     .
_database_code_depnum_ccdc_archive     'CCDC 1003285'
_chemical_name_systematic
;
5-Cyclohexyl-2-methyl-3-(3-methylphenylsulfinyl)-1-benzofuran
;
_chemical_name_common     ?
_chemical_formula_moiety     'C22 H24 O2 S'
_chemical_formula_sum     'C22 H24 O2 S'
_chemical_formula_iupac     'C22 H24 O2 S'
_chemical_formula_weight     352.47
_chemical_melting_point_gt     391
_chemical_melting_point_lt     390
_symmetry_cell_setting     triclinic
_symmetry_space_group_name_H-M     'P -1'
_symmetry_space_group_name_Hall     '-P 1'
loop_
    _symmetry_equiv_pos_as_xyz
    'x, y, z'
    '-x, -y, -z'
_cell_length_a     8.8562(2)
_cell_length_b     10.3095(2)
_cell_length_c     11.1248(2)
_cell_angle_alpha     91.1470(10)
_cell_angle_beta     113.4250(10)
_cell_angle_gamma     98.0360(10)
_cell_volume     919.66(3)
_cell_formula_units_Z     2
_cell_measurement_reflns_used     6026
_cell_measurement_theta_min     2.52
_cell_measurement_theta_max     28.34
_cell_measurement_temperature     173(2)
_exptl_crystal_description     'block'
_exptl_crystal_colour     'colourless'
_exptl_crystal_size_max     0.40
_exptl_crystal_size_mid     0.39
_exptl_crystal_size_min     0.32
_exptl_crystal_density_diffrn     1.273
_exptl_crystal_density_meas     ?
_exptl_crystal_density_method     'not measured'
_exptl_crystal_F_000     376
_exptl_absorpt_coefficient_mu     0.188
_exptl_absorpt_correction_type     multi-scan
_exptl_absorpt_process_details     '(<i>SADABS</i>; Bruker, 2009)'
_exptl_absorpt_correction_T_min     0.6848
_exptl_absorpt_correction_T_max     0.7457
_exptl_special_details
;
;
_diffrn_ambient_temperature     173(2)
_diffrn_radiation_type     MoK\a
_diffrn_radiation_wavelength     0.71073
_diffrn_radiation_source     'rotating anode'
_diffrn_radiation_monochromator     'graphite multilayer'
_diffrn_measurement_device_type     'Bruker SMART APEXII CCD'
_diffrn_measurement_method     '\f and \w scans'
_diffrn_detector_area_resol_mean     10.0
_diffrn_reflns_number     16991
_diffrn_reflns_av_R_equivalents     0.0258
_diffrn_reflns_av_sigmaI/netI     0.0255
_diffrn_reflns_theta_min     2.00
_diffrn_reflns_theta_max     28.43
_diffrn_reflns_theta_full     28.43
_diffrn_measured_fraction_theta_max     0.991
_diffrn_measured_fraction_theta_full     0.991
_diffrn_reflns_limit_h_min     -11
_diffrn_reflns_limit_h_max     11
_diffrn_reflns_limit_k_min     -13
_diffrn_reflns_limit_k_max     13
_diffrn_reflns_limit_l_min     -14
_diffrn_reflns_limit_l_max     13
_diffrn_standards_number     0
_diffrn_standards_interval_count     ?
_diffrn_standards_interval_time     ?
_diffrn_standards_decay_%     ?
_refine_special_details
;
 Refinement of F^2^ against ALL reflections.  The weighted R-factor wR and
 goodness of fit S are based on F^2^, conventional R-factors R are based
 on F, with F set to zero for negative F^2^. The threshold expression of
 F^2^ > 2sigma(F^2^) is used only for calculating R-factors(gt) etc. and is
 not relevant to the choice of reflections for refinement.  R-factors based
 on F^2^ are statistically about twice as large as those based on F, and R-
 factors based on ALL data will be even larger.
;
_reflns_number_total     4585
_reflns_number_gt     3954
_reflns_threshold_expression     I>2\s(I)
_refine_ls_structure_factor_coef     Fsqd
_refine_ls_matrix_type     full
_refine_ls_R_factor_all     0.0503
_refine_ls_R_factor_gt     0.0430
_refine_ls_wR_factor_gt     0.1082
_refine_ls_wR_factor_ref     0.1129
_refine_ls_goodness_of_fit_ref     1.033
_refine_ls_restrained_S_all     1.033
_refine_ls_number_reflns     4585
_refine_ls_number_parameters     228
_refine_ls_number_restraints     0
_refine_ls_hydrogen_treatment     constr
_refine_ls_weighting_scheme     calc
_refine_ls_weighting_details
         'calc w=1/[\s^2^(Fo^2^)+(0.0525P)^2^+0.3576P] where P=(Fo^2^+2Fc^2^)/3'
_atom_sites_solution_hydrogens     difmap
_atom_sites_solution_primary     direct
_atom_sites_solution_secondary     difmap
_refine_ls_shift/su_max     0.000
_refine_ls_shift/su_mean     0.000
_refine_diff_density_max     0.361
_refine_diff_density_min     -0.289
_refine_ls_extinction_method     none
_refine_ls_extinction_coef     ?
loop_
    _atom_type_symbol
    _atom_type_description
    _atom_type_scat_dispersion_real
    _atom_type_scat_dispersion_imag
    _atom_type_scat_source
    'C' 'C' 0.0033 0.0016
                         'International Tables Vol C Tables 4.2.6.8 and 6.1.1.4'
    'H' 'H' 0.0000 0.0000
                         'International Tables Vol C Tables 4.2.6.8 and 6.1.1.4'
    'O' 'O' 0.0106 0.0060
                         'International Tables Vol C Tables 4.2.6.8 and 6.1.1.4'
    'S' 'S' 0.1246 0.1234
                         'International Tables Vol C Tables 4.2.6.8 and 6.1.1.4'
_computing_data_collection     '<i>APEX2</i> (Bruker, 2009)'
_computing_cell_refinement     '<i>SAINT</i> (Bruker, 2009)'
_computing_data_reduction     '<i>SAINT</i> (Bruker, 2009)'
_computing_structure_solution     '<i>SHELXS97</i> (Sheldrick, 2008)'
_computing_structure_refinement     '<i>SHELXL97</i> (Sheldrick, 2008)'
_computing_molecular_graphics
;
<i>ORTEP-3 for Windows</i> (Farrugia, 2012) and
<i>DIAMOND</i> (Brandenburg, 1998)
;
_computing_publication_material     '<i>SHELXL97</i> (Sheldrick, 2008)'
loop_
    _atom_site_type_symbol
    _atom_site_label
    _atom_site_fract_x
    _atom_site_fract_y
    _atom_site_fract_z
    _atom_site_U_iso_or_equiv
    _atom_site_adp_type
    _atom_site_calc_flag
    _atom_site_refinement_flags
    _atom_site_occupancy
    _atom_site_symmetry_multiplicity
    _atom_site_disorder_assembly
    _atom_site_disorder_group
    S S1 0.33525(4) 0.01712(3) 0.19341(3) 0.02995(11) Uani d . 1 2 . .
    O O1 0.54828(13) 0.32465(11) 0.08241(10) 0.0345(2) Uani d . 1 2 . .
    O O2 0.45096(14) -0.04957(11) 0.30068(11) 0.0386(3) Uani d . 1 2 . .
    C C1 0.44786(17) 0.16556(14) 0.17900(13) 0.0282(3) Uani d . 1 2 . .
    C C2 0.56092(16) 0.26407(14) 0.28182(13) 0.0263(3) Uani d . 1 2 . .
    C C3 0.61829(17) 0.28088(14) 0.41837(13) 0.0263(3) Uani d . 1 2 . .
    H H3 0.5820 0.2165 0.4651 0.032 Uiso calc R 1 2 . .
    C C4 0.72974(17) 0.39386(14) 0.48490(13) 0.0271(3) Uani d . 1 2 . .
    C C5 0.78181(18) 0.48692(15) 0.41363(15) 0.0323(3) Uani d . 1 2 . .
    H H5 0.8576 0.5637 0.4601 0.039 Uiso calc R 1 2 . .
    C C6 0.72745(19) 0.47179(16) 0.27813(15) 0.0342(3) Uani d . 1 2 . .
    H H6 0.7640 0.5356 0.2309 0.041 Uiso calc R 1 2 . .
    C C7 0.61774(18) 0.35936(15) 0.21611(14) 0.0292(3) Uani d . 1 2 . .
    C C8 0.44668(19) 0.20622(16) 0.06342(14) 0.0322(3) Uani d . 1 2 . .
    C C9 0.79399(18) 0.41763(14) 0.63272(14) 0.0285(3) Uani d . 1 2 . .
    H H9 0.8804 0.4985 0.6605 0.034 Uiso calc R 1 2 . .
    C C10 0.8773(2) 0.30491(15) 0.70293(14) 0.0328(3) Uani d . 1 2 . .
    H H10A 0.7954 0.2227 0.6746 0.039 Uiso calc R 1 2 . .
    H H10B 0.9700 0.2930 0.6775 0.039 Uiso calc R 1 2 . .
    C C11 0.9449(2) 0.33006(17) 0.85189(15) 0.0391(4) Uani d . 1 2 . .
    H H11A 0.9915 0.2524 0.8934 0.047 Uiso calc R 1 2 . .
    H H11B 1.0363 0.4062 0.8814 0.047 Uiso calc R 1 2 . .
    C C12 0.8107(2) 0.35721(17) 0.89605(16) 0.0405(4) Uani d . 1 2 . .
    H H12A 0.8607 0.3800 0.9922 0.049 Uiso calc R 1 2 . .
    H H12B 0.7264 0.2770 0.8770 0.049 Uiso calc R 1 2 . .
    C C13 0.7266(2) 0.4689(2) 0.82687(16) 0.0478(5) Uani d . 1 2 . .
    H H13A 0.8081 0.5513 0.8543 0.057 Uiso calc R 1 2 . .
    H H13B 0.6346 0.4806 0.8532 0.057 Uiso calc R 1 2 . .
    C C14 0.6574(2) 0.4421(2) 0.67754(16) 0.0469(5) Uani d . 1 2 . .
    H H14A 0.6076 0.5184 0.6353 0.056 Uiso calc R 1 2 . .
    H H14B 0.5683 0.3644 0.6492 0.056 Uiso calc R 1 2 . .
    C C15 0.3574(2) 0.15033(19) -0.07522(15) 0.0434(4) Uani d . 1 2 . .
    H H15A 0.3011 0.0608 -0.0778 0.065 Uiso calc R 1 2 . .
    H H15B 0.4375 0.1483 -0.1155 0.065 Uiso calc R 1 2 . .
    H H15C 0.2746 0.2050 -0.1239 0.065 Uiso calc R 1 2 . .
    C C16 0.20315(17) 0.08466(13) 0.25708(14) 0.0271(3) Uani d . 1 2 . .
    C C17 0.23952(17) 0.08488(13) 0.38974(13) 0.0267(3) Uani d . 1 2 . .
    H H17 0.3339 0.0498 0.4467 0.032 Uiso calc R 1 2 . .
    C C18 0.13706(18) 0.13682(14) 0.43984(14) 0.0293(3) Uani d . 1 2 . .
    C C19 -0.00153(19) 0.18503(15) 0.35310(16) 0.0349(3) Uani d . 1 2 . .
    H H19 -0.0723 0.2208 0.3858 0.042 Uiso calc R 1 2 . .
    C C20 -0.03811(19) 0.18184(17) 0.21998(16) 0.0384(4) Uani d . 1 2 . .
    H H20 -0.1339 0.2147 0.1623 0.046 Uiso calc R 1 2 . .
    C C21 0.06364(19) 0.13129(15) 0.17043(15) 0.0341(3) Uani d . 1 2 . .
    H H21 0.0387 0.1285 0.0790 0.041 Uiso calc R 1 2 . .
    C C22 0.1782(2) 0.14006(17) 0.58434(16) 0.0389(4) Uani d . 1 2 . .
    H H22A 0.2439 0.2255 0.6271 0.058 Uiso calc R 1 2 . .
    H H22B 0.2428 0.0701 0.6221 0.058 Uiso calc R 1 2 . .
    H H22C 0.0748 0.1268 0.5983 0.058 Uiso calc R 1 2 . .
loop_
    _atom_site_aniso_label
    _atom_site_aniso_U_11
    _atom_site_aniso_U_22
    _atom_site_aniso_U_33
    _atom_site_aniso_U_12
    _atom_site_aniso_U_13
    _atom_site_aniso_U_23
    S1 0.03221(19) 0.02785(18) 0.02855(18) 0.00229(14) 0.01213(14) -0.00417(13)
    O1 0.0349(6) 0.0442(6) 0.0278(5) 0.0052(5) 0.0166(4) 0.0054(4)
    O2 0.0401(6) 0.0350(6) 0.0432(6) 0.0124(5) 0.0173(5) 0.0045(5)
    C1 0.0270(7) 0.0325(7) 0.0256(6) 0.0044(6) 0.0116(5) -0.0018(5)
    C2 0.0231(6) 0.0286(7) 0.0288(7) 0.0053(5) 0.0120(5) 0.0013(5)
    C3 0.0256(6) 0.0271(7) 0.0265(6) 0.0036(5) 0.0111(5) 0.0024(5)
    C4 0.0238(6) 0.0272(7) 0.0292(7) 0.0063(5) 0.0088(5) 0.0027(5)
    C5 0.0259(7) 0.0298(7) 0.0367(8) 0.0012(6) 0.0091(6) 0.0033(6)
    C6 0.0302(7) 0.0355(8) 0.0388(8) 0.0025(6) 0.0165(6) 0.0102(6)
    C7 0.0270(7) 0.0362(8) 0.0269(7) 0.0065(6) 0.0132(5) 0.0042(6)
    C8 0.0308(7) 0.0399(8) 0.0281(7) 0.0066(6) 0.0141(6) -0.0005(6)
    C9 0.0269(7) 0.0255(7) 0.0281(7) 0.0027(5) 0.0065(5) 0.0002(5)
    C10 0.0379(8) 0.0329(7) 0.0302(7) 0.0124(6) 0.0141(6) 0.0043(6)
    C11 0.0440(9) 0.0431(9) 0.0306(8) 0.0173(7) 0.0120(7) 0.0083(7)
    C12 0.0454(9) 0.0449(9) 0.0312(8) 0.0022(7) 0.0175(7) -0.0031(7)
    C13 0.0471(10) 0.0627(12) 0.0334(8) 0.0247(9) 0.0115(7) -0.0078(8)
    C14 0.0398(9) 0.0667(12) 0.0322(8) 0.0278(9) 0.0066(7) -0.0065(8)
    C15 0.0473(9) 0.0584(11) 0.0259(7) 0.0072(8) 0.0168(7) -0.0021(7)
    C16 0.0263(7) 0.0242(6) 0.0287(7) 0.0003(5) 0.0102(5) -0.0003(5)
    C17 0.0248(6) 0.0257(6) 0.0278(7) 0.0037(5) 0.0089(5) 0.0025(5)
    C18 0.0301(7) 0.0272(7) 0.0317(7) 0.0031(6) 0.0140(6) 0.0031(5)
    C19 0.0298(7) 0.0345(8) 0.0431(8) 0.0083(6) 0.0165(6) 0.0047(6)
    C20 0.0287(7) 0.0424(9) 0.0399(8) 0.0109(7) 0.0076(6) 0.0100(7)
    C21 0.0319(7) 0.0374(8) 0.0281(7) 0.0044(6) 0.0073(6) 0.0054(6)
    C22 0.0431(9) 0.0451(9) 0.0350(8) 0.0130(7) 0.0204(7) 0.0049(7)
_geom_special_details
;
 All esds (except the esd in the dihedral angle between two l.s. planes)
 are estimated using the full covariance matrix.  The cell esds are taken
 into account individually in the estimation of esds in distances, angles
 and torsion angles; correlations between esds in cell parameters are only
 used when they are defined by crystal symmetry.  An approximate (isotropic)
 treatment of cell esds is used for estimating esds involving l.s. planes.
;
loop_
    _geom_bond_atom_site_label_1
    _geom_bond_atom_site_label_2
    _geom_bond_site_symmetry_2
    _geom_bond_distance
    _geom_bond_publ_flag
    S1 O2 . 1.4847(11) ?
    S1 C1 . 1.7528(15) ?
    S1 C16 . 1.7950(14) ?
    O1 C8 . 1.3698(19) ?
    O1 C7 . 1.3815(17) ?
    C1 C8 . 1.357(2) ?
    C1 C2 . 1.4494(19) ?
    C2 C7 . 1.391(2) ?
    C2 C3 . 1.3953(19) ?
    C3 C4 . 1.3935(19) ?
    C3 H3 . 0.9500 ?
    C4 C5 . 1.400(2) ?
    C4 C9 . 1.5129(19) ?
    C5 C6 . 1.386(2) ?
    C5 H5 . 0.9500 ?
    C6 C7 . 1.373(2) ?
    C6 H6 . 0.9500 ?
    C8 C15 . 1.484(2) ?
    C9 C10 . 1.5241(19) ?
    C9 C14 . 1.529(2) ?
    C9 H9 . 1.0000 ?
    C10 C11 . 1.524(2) ?
    C10 H10A . 0.9900 ?
    C10 H10B . 0.9900 ?
    C11 C12 . 1.511(2) ?
    C11 H11A . 0.9900 ?
    C11 H11B . 0.9900 ?
    C12 C13 . 1.513(2) ?
    C12 H12A . 0.9900 ?
    C12 H12B . 0.9900 ?
    C13 C14 . 1.529(2) ?
    C13 H13A . 0.9900 ?
    C13 H13B . 0.9900 ?
    C14 H14A . 0.9900 ?
    C14 H14B . 0.9900 ?
    C15 H15A . 0.9800 ?
    C15 H15B . 0.9800 ?
    C15 H15C . 0.9800 ?
    C16 C17 . 1.3797(19) ?
    C16 C21 . 1.387(2) ?
    C17 C18 . 1.395(2) ?
    C17 H17 . 0.9500 ?
    C18 C19 . 1.390(2) ?
    C18 C22 . 1.499(2) ?
    C19 C20 . 1.383(2) ?
    C19 H19 . 0.9500 ?
    C20 C21 . 1.379(2) ?
    C20 H20 . 0.9500 ?
    C21 H21 . 0.9500 ?
    C22 H22A . 0.9800 ?
    C22 H22B . 0.9800 ?
    C22 H22C . 0.9800 ?
loop_
    _geom_angle_atom_site_label_1
    _geom_angle_atom_site_label_2
    _geom_angle_atom_site_label_3
    _geom_angle_site_symmetry_1
    _geom_angle_site_symmetry_3
    _geom_angle
    _geom_angle_publ_flag
    O2 S1 C1 . . 107.71(7) ?
    O2 S1 C16 . . 107.13(7) ?
    C1 S1 C16 . . 97.97(6) ?
    C8 O1 C7 . . 106.36(11) ?
    C8 C1 C2 . . 107.14(13) ?
    C8 C1 S1 . . 124.02(12) ?
    C2 C1 S1 . . 128.81(11) ?
    C7 C2 C3 . . 119.30(13) ?
    C7 C2 C1 . . 104.68(12) ?
    C3 C2 C1 . . 136.02(13) ?
    C4 C3 C2 . . 118.83(13) ?
    C4 C3 H3 . . 120.6 ?
    C2 C3 H3 . . 120.6 ?
    C3 C4 C5 . . 119.41(13) ?
    C3 C4 C9 . . 120.91(13) ?
    C5 C4 C9 . . 119.67(13) ?
    C6 C5 C4 . . 122.75(14) ?
    C6 C5 H5 . . 118.6 ?
    C4 C5 H5 . . 118.6 ?
    C7 C6 C5 . . 116.14(14) ?
    C7 C6 H6 . . 121.9 ?
    C5 C6 H6 . . 121.9 ?
    C6 C7 O1 . . 125.75(13) ?
    C6 C7 C2 . . 123.57(13) ?
    O1 C7 C2 . . 110.68(13) ?
    C1 C8 O1 . . 111.14(13) ?
    C1 C8 C15 . . 133.36(16) ?
    O1 C8 C15 . . 115.49(14) ?
    C4 C9 C10 . . 111.95(12) ?
    C4 C9 C14 . . 112.42(12) ?
    C10 C9 C14 . . 109.64(13) ?
    C4 C9 H9 . . 107.5 ?
    C10 C9 H9 . . 107.5 ?
    C14 C9 H9 . . 107.5 ?
    C11 C10 C9 . . 111.93(12) ?
    C11 C10 H10A . . 109.2 ?
    C9 C10 H10A . . 109.2 ?
    C11 C10 H10B . . 109.2 ?
    C9 C10 H10B . . 109.2 ?
    H10A C10 H10B . . 107.9 ?
    C12 C11 C10 . . 111.65(13) ?
    C12 C11 H11A . . 109.3 ?
    C10 C11 H11A . . 109.3 ?
    C12 C11 H11B . . 109.3 ?
    C10 C11 H11B . . 109.3 ?
    H11A C11 H11B . . 108.0 ?
    C11 C12 C13 . . 111.11(14) ?
    C11 C12 H12A . . 109.4 ?
    C13 C12 H12A . . 109.4 ?
    C11 C12 H12B . . 109.4 ?
    C13 C12 H12B . . 109.4 ?
    H12A C12 H12B . . 108.0 ?
    C12 C13 C14 . . 111.37(14) ?
    C12 C13 H13A . . 109.4 ?
    C14 C13 H13A . . 109.4 ?
    C12 C13 H13B . . 109.4 ?
    C14 C13 H13B . . 109.4 ?
    H13A C13 H13B . . 108.0 ?
    C13 C14 C9 . . 111.25(13) ?
    C13 C14 H14A . . 109.4 ?
    C9 C14 H14A . . 109.4 ?
    C13 C14 H14B . . 109.4 ?
    C9 C14 H14B . . 109.4 ?
    H14A C14 H14B . . 108.0 ?
    C8 C15 H15A . . 109.5 ?
    C8 C15 H15B . . 109.5 ?
    H15A C15 H15B . . 109.5 ?
    C8 C15 H15C . . 109.5 ?
    H15A C15 H15C . . 109.5 ?
    H15B C15 H15C . . 109.5 ?
    C17 C16 C21 . . 121.73(13) ?
    C17 C16 S1 . . 119.36(10) ?
    C21 C16 S1 . . 118.88(11) ?
    C16 C17 C18 . . 119.67(13) ?
    C16 C17 H17 . . 120.2 ?
    C18 C17 H17 . . 120.2 ?
    C19 C18 C17 . . 118.50(13) ?
    C19 C18 C22 . . 121.62(13) ?
    C17 C18 C22 . . 119.88(13) ?
    C20 C19 C18 . . 121.14(14) ?
    C20 C19 H19 . . 119.4 ?
    C18 C19 H19 . . 119.4 ?
    C21 C20 C19 . . 120.42(14) ?
    C21 C20 H20 . . 119.8 ?
    C19 C20 H20 . . 119.8 ?
    C20 C21 C16 . . 118.51(14) ?
    C20 C21 H21 . . 120.7 ?
    C16 C21 H21 . . 120.7 ?
    C18 C22 H22A . . 109.5 ?
    C18 C22 H22B . . 109.5 ?
    H22A C22 H22B . . 109.5 ?
    C18 C22 H22C . . 109.5 ?
    H22A C22 H22C . . 109.5 ?
    H22B C22 H22C . . 109.5 ?
loop_
    _geom_torsion_atom_site_label_1
    _geom_torsion_atom_site_label_2
    _geom_torsion_atom_site_label_3
    _geom_torsion_atom_site_label_4
    _geom_torsion_site_symmetry_1
    _geom_torsion_site_symmetry_2
    _geom_torsion_site_symmetry_3
    _geom_torsion_site_symmetry_4
    _geom_torsion
    _geom_torsion_publ_flag
    O2 S1 C1 C8 . . . . 131.33(13) ?
    C16 S1 C1 C8 . . . . -117.76(13) ?
    O2 S1 C1 C2 . . . . -46.28(14) ?
    C16 S1 C1 C2 . . . . 64.63(13) ?
    C8 C1 C2 C7 . . . . 0.82(15) ?
    S1 C1 C2 C7 . . . . 178.75(11) ?
    C8 C1 C2 C3 . . . . -179.08(15) ?
    S1 C1 C2 C3 . . . . -1.2(2) ?
    C7 C2 C3 C4 . . . . 0.74(19) ?
    C1 C2 C3 C4 . . . . -179.36(14) ?
    C2 C3 C4 C5 . . . . -0.31(19) ?
    C2 C3 C4 C9 . . . . 179.22(12) ?
    C3 C4 C5 C6 . . . . -0.2(2) ?
    C9 C4 C5 C6 . . . . -179.71(13) ?
    C4 C5 C6 C7 . . . . 0.2(2) ?
    C5 C6 C7 O1 . . . . -179.97(13) ?
    C5 C6 C7 C2 . . . . 0.3(2) ?
    C8 O1 C7 C6 . . . . -179.85(14) ?
    C8 O1 C7 C2 . . . . -0.05(15) ?
    C3 C2 C7 C6 . . . . -0.7(2) ?
    C1 C2 C7 C6 . . . . 179.33(13) ?
    C3 C2 C7 O1 . . . . 179.45(11) ?
    C1 C2 C7 O1 . . . . -0.47(15) ?
    C2 C1 C8 O1 . . . . -0.90(16) ?
    S1 C1 C8 O1 . . . . -178.95(10) ?
    C2 C1 C8 C15 . . . . -179.66(16) ?
    S1 C1 C8 C15 . . . . 2.3(3) ?
    C7 O1 C8 C1 . . . . 0.61(16) ?
    C7 O1 C8 C15 . . . . 179.61(13) ?
    C3 C4 C9 C10 . . . . 56.24(17) ?
    C5 C4 C9 C10 . . . . -124.23(14) ?
    C3 C4 C9 C14 . . . . -67.70(18) ?
    C5 C4 C9 C14 . . . . 111.83(16) ?
    C4 C9 C10 C11 . . . . 178.94(13) ?
    C14 C9 C10 C11 . . . . -55.57(17) ?
    C9 C10 C11 C12 . . . . 55.45(19) ?
    C10 C11 C12 C13 . . . . -54.59(19) ?
    C11 C12 C13 C14 . . . . 55.3(2) ?
    C12 C13 C14 C9 . . . . -56.6(2) ?
    C4 C9 C14 C13 . . . . -178.73(14) ?
    C10 C9 C14 C13 . . . . 56.05(19) ?
    O2 S1 C16 C17 . . . . 9.59(13) ?
    C1 S1 C16 C17 . . . . -101.79(12) ?
    O2 S1 C16 C21 . . . . -168.25(12) ?
    C1 S1 C16 C21 . . . . 80.37(13) ?
    C21 C16 C17 C18 . . . . -2.0(2) ?
    S1 C16 C17 C18 . . . . -179.79(11) ?
    C16 C17 C18 C19 . . . . 1.1(2) ?
    C16 C17 C18 C22 . . . . -178.62(13) ?
    C17 C18 C19 C20 . . . . 0.1(2) ?
    C22 C18 C19 C20 . . . . 179.84(15) ?
    C18 C19 C20 C21 . . . . -0.5(3) ?
    C19 C20 C21 C16 . . . . -0.3(2) ?
    C17 C16 C21 C20 . . . . 1.6(2) ?
    S1 C16 C21 C20 . . . . 179.37(12) ?
loop_
    _geom_hbond_atom_site_label_D
    _geom_hbond_atom_site_label_H
    _geom_hbond_atom_site_label_A
    _geom_hbond_site_symmetry_A
    _geom_hbond_distance_DH
    _geom_hbond_distance_HA
    _geom_hbond_distance_DA
    _geom_hbond_angle_DHA
    C22 H22B O2 2_656 0.98 2.54 3.295(2) 133.7
    C14 H14A Cg1 2_666 0.99 2.91 3.607(2) 128.2
_iucr_refine_instructions_details
;
TITL 1253 IN P-1
CELL  0.71073  8.85620 10.30950 11.12480 91.14700 113.42500 98.03600
ZERR 2  0.00020  0.00020  0.00020  0.00100  0.00100  0.00100
LATT 1
SFAC C H O S
UNIT 44 48 4 2
TEMP -100
SIZE 0.32 0.39 0.40
L.S. 15
ACTA
CONF
BOND $H
BOND
EQIV $1 1-x, -y, 1-z
HTAB C22 O2_$1
MPLA 9 C1 C2 C3 C4 C5 C6 C7 O1 C8
MPLA 6 C16 C17 C18 C19 C20 C21
FMAP 2
PLAN 20
WGHT    0.052500    0.355100
FVAR       0.27973
S1    4    0.335254    0.017117    0.193413    11.00000    0.03221    0.02785 =
         0.02855   -0.00417    0.01213    0.00229
O1    3    0.548284    0.324648    0.082407    11.00000    0.03491    0.04420 =
         0.02783    0.00542    0.01664    0.00524
O2    3    0.450957   -0.049570    0.300681    11.00000    0.04010    0.03498 =
         0.04317    0.00454    0.01726    0.01240
C1    1    0.447857    0.165559    0.179004    11.00000    0.02702    0.03251 =
         0.02564   -0.00180    0.01161    0.00442
C2    1    0.560917    0.264067    0.281816    11.00000    0.02314    0.02864 =
         0.02882    0.00128    0.01201    0.00532
C3    1    0.618286    0.280884    0.418365    11.00000    0.02563    0.02710 =
         0.02653    0.00243    0.01111    0.00361
AFIX  43
H3    2    0.582002    0.216451    0.465147    11.00000   -1.20000
AFIX   0
C4    1    0.729741    0.393858    0.484903    11.00000    0.02384    0.02716 =
         0.02922    0.00273    0.00876    0.00626
C5    1    0.781805    0.486918    0.413627    11.00000    0.02587    0.02976 =
         0.03672    0.00334    0.00906    0.00122
AFIX  43
H5    2    0.857564    0.563650    0.460068    11.00000   -1.20000
AFIX   0
C6    1    0.727453    0.471794    0.278134    11.00000    0.03016    0.03548 =
         0.03878    0.01020    0.01651    0.00249
AFIX  43
H6    2    0.764020    0.535563    0.230920    11.00000   -1.20000
AFIX   0
C7    1    0.617741    0.359360    0.216108    11.00000    0.02703    0.03623 =
         0.02689    0.00416    0.01316    0.00650
C8    1    0.446680    0.206218    0.063423    11.00000    0.03075    0.03990 =
         0.02811   -0.00048    0.01406    0.00662
C9    1    0.793991    0.417626    0.632718    11.00000    0.02688    0.02552 =
         0.02813    0.00021    0.00646    0.00268
AFIX  13
H9    2    0.880406    0.498525    0.660459    11.00000   -1.20000
AFIX   0
C10   1    0.877333    0.304910    0.702929    11.00000    0.03785    0.03293 =
         0.03016    0.00432    0.01408    0.01242
AFIX  23
H10A  2    0.795429    0.222658    0.674561    11.00000   -1.20000
H10B  2    0.970022    0.293018    0.677513    11.00000   -1.20000
AFIX   0
C11   1    0.944874    0.330064    0.851891    11.00000    0.04395    0.04314 =
         0.03063    0.00833    0.01204    0.01726
AFIX  23
H11A  2    0.991464    0.252395    0.893368    11.00000   -1.20000
H11B  2    1.036272    0.406220    0.881445    11.00000   -1.20000
AFIX   0
C12   1    0.810682    0.357211    0.896051    11.00000    0.04537    0.04485 =
         0.03122   -0.00312    0.01749    0.00221
AFIX  23
H12A  2    0.860709    0.380033    0.992217    11.00000   -1.20000
H12B  2    0.726442    0.276993    0.876954    11.00000   -1.20000
AFIX   0
C13   1    0.726632    0.468852    0.826874    11.00000    0.04711    0.06272 =
         0.03342   -0.00781    0.01151    0.02466
AFIX  23
H13A  2    0.808119    0.551343    0.854266    11.00000   -1.20000
H13B  2    0.634592    0.480555    0.853161    11.00000   -1.20000
AFIX   0
C14   1    0.657367    0.442145    0.677536    11.00000    0.03981    0.06673 =
         0.03217   -0.00647    0.00659    0.02783
AFIX  23
H14A  2    0.607647    0.518435    0.635343    11.00000   -1.20000
H14B  2    0.568262    0.364378    0.649250    11.00000   -1.20000
AFIX   0
C15   1    0.357374    0.150326   -0.075220    11.00000    0.04726    0.05841 =
         0.02590   -0.00214    0.01680    0.00716
AFIX 137
H15A  2    0.301079    0.060783   -0.077814    11.00000   -1.50000
H15B  2    0.437464    0.148287   -0.115473    11.00000   -1.50000
H15C  2    0.274621    0.205009   -0.123903    11.00000   -1.50000
AFIX   0
C16   1    0.203154    0.084656    0.257077    11.00000    0.02631    0.02416 =
         0.02871   -0.00032    0.01016    0.00027
C17   1    0.239518    0.084881    0.389740    11.00000    0.02475    0.02571 =
         0.02775    0.00255    0.00890    0.00368
AFIX  43
H17   2    0.333852    0.049847    0.446691    11.00000   -1.20000
AFIX   0
C18   1    0.137059    0.136820    0.439837    11.00000    0.03014    0.02716 =
         0.03172    0.00306    0.01402    0.00314
C19   1   -0.001532    0.185027    0.353097    11.00000    0.02982    0.03454 =
         0.04312    0.00467    0.01655    0.00829
AFIX  43
H19   2   -0.072340    0.220778    0.385828    11.00000   -1.20000
AFIX   0
C20   1   -0.038107    0.181840    0.219982    11.00000    0.02873    0.04242 =
         0.03991    0.01000    0.00762    0.01092
AFIX  43
H20   2   -0.133924    0.214680    0.162308    11.00000   -1.20000
AFIX   0
C21   1    0.063640    0.131285    0.170429    11.00000    0.03190    0.03744 =
         0.02810    0.00538    0.00729    0.00441
AFIX  43
H21   2    0.038743    0.128459    0.079010    11.00000   -1.20000
AFIX   0
C22   1    0.178195    0.140063    0.584335    11.00000    0.04305    0.04509 =
         0.03496    0.00489    0.02037    0.01300
AFIX 137
H22A  2    0.243929    0.225471    0.627131    11.00000   -1.50000
H22B  2    0.242767    0.070078    0.622061    11.00000   -1.50000
H22C  2    0.074784    0.126760    0.598287    11.00000   -1.50000
HKLF 4
REM  1253 IN P-1
REM R1 =  0.0430 for   3954 Fo > 4sig(Fo)  and  0.0503 for all   4585 data
REM    228 parameters refined using      0 restraints
END
WGHT      0.0525      0.3550
REM Highest difference peak  0.361,  deepest hole -0.289,  1-sigma level  0.051
Q1    1   0.2712 -0.0454  0.1028  11.00000  0.05    0.36
Q2    1   0.2545  0.0587  0.2298  11.00000  0.05    0.28
Q3    1   0.2143  0.0784  0.3202  11.00000  0.05    0.27
Q4    1   0.1917  0.1175  0.4175  11.00000  0.05    0.26
Q5    1   0.5770  0.2742  0.3459  11.00000  0.05    0.26
Q6    1   0.6100  0.3075  0.2534  11.00000  0.05    0.25
Q7    1   0.4966  0.2163  0.2388  11.00000  0.05    0.25
Q8    1   0.7773  0.4207  0.8649  11.00000  0.05    0.24
Q9    1   0.7432  0.4810  0.3403  11.00000  0.05    0.23
Q10   1   0.9066  0.3196  0.7749  11.00000  0.05    0.22
Q11   1   0.8256  0.3623  0.6627  11.00000  0.05    0.22
Q12   1   0.7005  0.4010  0.2530  11.00000  0.05    0.22
Q13   1  -0.0457  0.1498  0.2774  11.00000  0.05    0.21
Q14   1   0.4029  0.0990  0.1989  11.00000  0.05    0.21
Q15   1   0.1281  0.1014  0.2194  11.00000  0.05    0.21
Q16   1   0.6950  0.3238  0.4554  11.00000  0.05    0.20
Q17   1   0.4056  0.1748  0.0044  11.00000  0.05    0.19
Q18   1   0.8557  0.3248  0.8549  11.00000  0.05    0.19
Q19   1   0.4120  0.1952  0.1214  11.00000  0.05    0.19
Q20   1   0.6818  0.5422  0.8404  11.00000  0.05    0.19
;
