# Supplementary material for: 5-Cyclo­hexyl-2-methyl-3-(3-methyl­phenyl­sulfin­yl)-1-benzo­furan
Source: Acta Crystallogr Sect E Struct Rep Online. 2014 May 21;70(Pt 6):o690. doi: 10.1107/S1600536814011192 (PMC4051005; doi:10.1107/S1600536814011192)
Supplement: Supplementary file 2 [file e-70-0o690-Isup2.hkl]

# 
# h,k,l, Fc-squared, Fo-squared, sigma(Fo-squared) and status flag 
# 
data_I
_shelx_title ' 1253 IN P-1' 
_shelx_refln_list_code          4 
_shelx_F_calc_maximum      121.09 
_exptl_crystal_F_000       376.00 
_reflns_d_resolution_high  0.7465 
 
loop_ 
 _symmetry_equiv_pos_as_xyz 
 'x, y, z' 
 '-x, -y, -z' 
 
_cell_length_a     8.8562 
_cell_length_b    10.3095 
_cell_length_c    11.1248 
_cell_angle_alpha  91.147 
_cell_angle_beta  113.425 
_cell_angle_gamma  98.036 
 
_shelx_F_squared_multiplier     1.000 
 
loop_ 
 _refln_index_h 
 _refln_index_k 
 _refln_index_l 
 _refln_F_squared_calc 
 _refln_F_squared_meas 
 _refln_F_squared_sigma 
 _refln_observed_status 
   1   0   0      712.66      754.10     10.85 o 
   2   0   0      304.78      322.90      3.45 o 
   3   0   0       65.63       56.67      1.18 o 
   4   0   0       30.24       32.37      1.53 o 
   5   0   0      165.93      173.22      2.66 o 
   6   0   0        5.78        3.53      0.55 o 
   7   0   0        8.68        7.31      0.87 o 
   8   0   0       54.25       56.65      3.39 o 
   9   0   0      113.77      113.58      4.70 o 
  10   0   0       80.45       77.83      4.41 o 
 -10   1   0       21.80       27.58      2.69 o 
  -9   1   0       77.63       74.44      3.72 o 
  -8   1   0      139.90      131.43      2.99 o 
  -7   1   0        4.80        5.46      1.06 o 
  -6   1   0      168.41      166.49      2.74 o 
  -5   1   0      163.11      156.18      2.29 o 
  -4   1   0       93.66      101.46      1.58 o 
  -3   1   0      101.02      108.48      1.58 o 
  -2   1   0     1704.88     1826.91     15.58 o 
  -1   1   0      693.50      727.53      5.31 o 
   0   1   0      112.24      121.83      3.64 o 
   1   1   0      122.68      129.35      1.68 o 
   2   1   0      340.85      359.67      4.19 o 
   3   1   0      749.45      680.22      7.52 o 
   4   1   0      141.70      159.04      2.52 o 
   5   1   0       21.26       29.24      0.96 o 
   6   1   0      289.88      285.86      4.62 o 
   7   1   0       36.66       37.69      1.69 o 
   8   1   0        3.46        4.37      1.10 o 
   9   1   0      114.46      109.15      4.18 o 
  10   1   0       52.58       63.39      6.39 o 
 -10   2   0        8.73        5.20      1.50 o 
  -9   2   0       39.14       40.14      2.85 o 
  -8   2   0       39.45       36.82      2.06 o 
  -7   2   0      104.02      106.09      2.24 o 
  -6   2   0      181.09      180.70      2.89 o 
  -5   2   0       94.29       91.21      1.56 o 
  -4   2   0       27.20       26.74      0.75 o 
  -3   2   0      629.52      651.66      5.80 o 
  -2   2   0     6403.83     6201.08    126.14 o 
  -1   2   0     9065.31     7912.92     62.76 o 
   0   2   0      139.19      148.06      3.16 o 
   1   2   0    14661.85    12385.06    220.89 o 
   2   2   0     4404.62     4619.05     70.50 o 
   3   2   0       86.46       80.39      1.72 o 
   4   2   0      267.12      361.13      4.26 o 
   5   2   0      170.35      185.28      4.24 o 
   6   2   0       26.77       25.75      1.08 o 
   7   2   0      178.15      172.74      4.69 o 
   8   2   0       11.33       12.30      1.63 o 
   9   2   0       12.15       15.33      2.30 o 
  10   2   0        4.44        3.46      1.47 o 
 -10   3   0       13.26       14.72      2.49 o 
  -9   3   0       16.32       20.40      1.69 o 
  -8   3   0       20.75       23.44      1.99 o 
  -7   3   0       36.98       38.75      1.66 o 
  -6   3   0      181.15      177.69      2.97 o 
  -5   3   0      212.84      216.32      3.34 o 
  -4   3   0      255.41      282.79      3.12 o 
  -3   3   0      500.71      514.92      5.99 o 
  -2   3   0      465.34      504.88      3.71 o 
  -1   3   0      561.77      576.46      5.32 o 
   0   3   0       91.96      108.79      2.85 o 
   1   3   0     1924.80     1968.19     20.33 o 
   2   3   0      107.60      114.19      2.02 o 
   3   3   0       35.89       55.44      1.17 o 
   4   3   0      417.72      421.74      5.39 o 
   5   3   0        0.38        0.19      0.34 o 
   6   3   0        0.20        1.10      0.50 o 
   7   3   0       42.17       38.57      2.21 o 
   8   3   0        0.49        0.21      0.80 o 
   9   3   0        2.98        5.01      1.56 o 
  10   3   0       17.42       13.10      3.39 o 
 -10   4   0        2.86        5.49      1.66 o 
  -9   4   0       72.17       77.33      3.00 o 
  -8   4   0        4.01        4.08      0.75 o 
  -7   4   0        0.78        0.22      0.45 o 
  -6   4   0      387.36      387.75      5.44 o 
  -5   4   0      375.38      376.86      4.64 o 
  -4   4   0      693.07      693.21      7.19 o 
  -3   4   0      749.28      834.15      6.62 o 
  -2   4   0        0.72        2.58      0.31 o 
  -1   4   0      317.74      348.53      3.25 o 
   0   4   0       13.18       23.13      1.36 o 
   1   4   0     1605.05     1652.32     28.10 o 
   2   4   0      125.04      138.87      2.09 o 
   3   4   0     3472.13     3645.19     34.54 o 
   4   4   0      480.98      473.22      5.46 o 
   5   4   0        2.67        5.83      0.86 o 
   6   4   0       55.62       64.07      2.54 o 
   7   4   0        2.96        2.10      0.85 o 
   8   4   0        0.23       -1.15      1.66 o 
   9   4   0       84.20       89.37      4.73 o 
 -10   5   0        0.31        1.40      1.81 o 
  -9   5   0       20.82       20.56      1.79 o 
  -8   5   0       22.79       24.51      1.57 o 
  -7   5   0        1.05        0.83      0.50 o 
  -6   5   0      631.85      631.26      7.97 o 
  -5   5   0       49.54       61.64      1.68 o 
  -4   5   0       83.69       89.81      1.33 o 
  -3   5   0      257.46      278.92      3.07 o 
  -2   5   0       65.84       84.34      1.60 o 
  -1   5   0      312.18      341.12      4.15 o 
   0   5   0        2.03        1.84      0.48 o 
   1   5   0        1.41        2.51      1.02 o 
   2   5   0        6.83        4.72      0.41 o 
   3   5   0      677.24      647.03      8.93 o 
   4   5   0       89.05       78.14      3.04 o 
   5   5   0        7.62       11.32      1.08 o 
   6   5   0       35.74       36.91      2.05 o 
   7   5   0        0.99        0.21      1.41 o 
   8   5   0        2.86        2.83      1.44 o 
   9   5   0       15.83       17.85      2.48 o 
 -10   6   0        0.04       -0.69      0.79 o 
  -9   6   0        5.79        4.06      0.86 o 
  -8   6   0       74.88       76.50      2.20 o 
  -7   6   0        0.06       -0.05      0.53 o 
  -6   6   0       23.13       35.09      1.58 o 
  -5   6   0      101.89       91.59      3.91 o 
  -4   6   0        4.16        2.23      0.49 o 
  -3   6   0       55.44       93.24      2.72 o 
  -2   6   0       57.45       54.75      1.49 o 
  -1   6   0       30.09       30.08      0.97 o 
   0   6   0      725.83      726.84     11.43 o 
   1   6   0       43.88       37.23      2.16 o 
   2   6   0      793.91      895.32     17.16 o 
   3   6   0      282.81      286.38      4.45 o 
   4   6   0      192.83      195.91      3.89 o 
   5   6   0        3.13        4.18      1.11 o 
   6   6   0      156.17      154.34      6.44 o 
   7   6   0        0.27        0.98      1.28 o 
   8   6   0        8.50        8.13      1.77 o 
 -10   7   0        5.58        6.61      1.14 o 
  -9   7   0        0.33       -0.08      0.63 o 
  -8   7   0       23.67       23.07      1.19 o 
  -7   7   0        3.76        9.43      1.58 o 
  -6   7   0      114.12      113.77      3.14 o 
  -5   7   0      461.73      451.32      7.31 o 
  -4   7   0      319.81      308.82      5.38 o 
  -3   7   0       63.05       63.41      1.59 o 
  -2   7   0      288.26      296.37      3.49 o 
  -1   7   0        7.19       10.96      0.87 o 
   0   7   0       73.59       69.14      1.91 o 
   1   7   0        0.59        1.52      0.80 o 
   2   7   0      196.32      188.12      5.67 o 
   3   7   0      130.55      133.00      6.06 o 
   4   7   0      287.65      288.74      4.81 o 
   5   7   0        9.02        7.85      1.41 o 
   6   7   0       84.47       87.85      4.00 o 
   7   7   0        9.06       19.98      2.32 o 
   8   7   0        2.15        0.72      1.32 o 
  -9   8   0       12.41       17.29      3.30 o 
  -8   8   0        2.16        2.72      0.91 o 
  -7   8   0        6.39        7.03      1.09 o 
  -6   8   0        3.52        3.37      0.79 o 
  -5   8   0      153.25      155.17      4.23 o 
  -4   8   0        7.00        8.43      0.98 o 
  -3   8   0       71.06       65.37      1.90 o 
  -2   8   0      416.76      416.89      6.01 o 
  -1   8   0       51.33       49.88      1.76 o 
   0   8   0        1.23        1.17      0.46 o 
   1   8   0       88.98       76.52      2.85 o 
   2   8   0       40.65       45.99      2.91 o 
   3   8   0        6.02        4.00      1.25 o 
   4   8   0      302.04      304.87      6.83 o 
   5   8   0       24.38       26.41      2.03 o 
   6   8   0       15.26       20.73      2.20 o 
   7   8   0       58.24       64.00      7.92 o 
  -9   9   0        8.30        8.86      1.61 o 
  -8   9   0       30.92       32.18      3.28 o 
  -7   9   0        0.62        2.18      0.92 o 
  -6   9   0       46.26       45.47      2.50 o 
  -5   9   0      360.60      346.14      6.38 o 
  -4   9   0       41.87       39.03      1.98 o 
  -3   9   0      194.59      185.02      3.60 o 
  -2   9   0        0.63        0.81      0.45 o 
  -1   9   0       39.11       35.00      1.18 o 
   0   9   0        2.42        2.31      0.83 o 
   1   9   0        2.12        3.23      0.75 o 
   2   9   0       13.47       13.21      2.11 o 
   3   9   0       15.83       16.28      2.12 o 
   4   9   0      196.00      218.27     11.25 o 
   5   9   0       28.53       28.11      4.86 o 
   6   9   0       22.07       30.89      2.66 o 
  -8  10   0       47.44       50.32      2.62 o 
  -7  10   0        0.16       -0.29      0.72 o 
  -6  10   0        0.05        0.78      0.74 o 
  -5  10   0       50.16       50.65      3.09 o 
  -4  10   0      185.28      183.09      4.23 o 
  -3  10   0       38.30       45.59      2.20 o 
  -2  10   0      198.77      185.02      4.36 o 
  -1  10   0      192.22      181.63      3.27 o 
   0  10   0        5.94        5.44      0.88 o 
   1  10   0       36.57       35.71      1.77 o 
   2  10   0        1.62        1.03      0.75 o 
   3  10   0        1.68        1.15      2.17 o 
   4  10   0       23.88       32.84      5.11 o 
   5  10   0       26.66       20.16      2.16 o 
   6  10   0        0.23       -0.26      3.07 o 
  -7  11   0       54.07       49.63      3.05 o 
  -6  11   0       18.33       22.59      2.37 o 
  -5  11   0        0.36       -0.27      0.69 o 
  -4  11   0       20.76       16.50      1.79 o 
  -3  11   0      260.60      252.57      4.71 o 
  -2  11   0       78.08       79.73      2.39 o 
  -1  11   0       10.60        9.60      0.86 o 
   0  11   0        6.31        7.55      1.10 o 
   1  11   0       13.96       16.31      1.42 o 
   2  11   0       13.73       15.45      1.93 o 
   3  11   0        4.76        4.86      3.07 o 
   4  11   0        6.24       10.22      1.53 o 
  -6  12   0       25.51       29.22      2.46 o 
  -5  12   0       24.89       28.56      2.31 o 
  -4  12   0       99.35      102.13      4.93 o 
  -3  12   0       35.46       29.50      1.87 o 
  -2  12   0       44.06       49.46      2.12 o 
  -1  12   0       26.63       26.68      1.75 o 
   0  12   0        9.74       10.36      1.75 o 
   1  12   0       21.58       27.77      2.40 o 
   3  12   0       14.16       18.27      1.66 o 
  -5  13   0      143.14      154.22      8.18 o 
  -4  13   0        1.65        1.42      1.05 o 
  -3  13   0        0.11       -0.37      0.79 o 
  -2  13   0      205.07      196.72      4.62 o 
  -1  13   0        6.40        6.25      0.95 o 
   0  13   0        0.15       -0.16      1.18 o 
   1  13   0        3.65        3.58      2.30 o 
   0 -13   1       68.75       80.45      3.91 o 
   1 -13   1       19.68       20.36      1.54 o 
   2 -13   1        1.16       -0.12      0.83 o 
   3 -13   1        4.68        2.63      1.49 o 
   4 -13   1        0.85        2.27      1.98 o 
  -2 -12   1       23.87       32.20      4.98 o 
  -1 -12   1        0.82        1.36      0.98 o 
   0 -12   1      102.62      103.10      4.57 o 
   1 -12   1       68.41       72.40      3.32 o 
   2 -12   1       13.99       15.22      2.59 o 
   3 -12   1      218.59      219.47      5.63 o 
   4 -12   1       49.48       53.94      2.83 o 
   5 -12   1       11.46       11.70      1.70 o 
   6 -12   1        0.02       -1.13      1.13 o 
  -5 -11   1       27.29       30.16      5.62 o 
  -4 -11   1       13.95       18.79      4.73 o 
  -3 -11   1        6.84        7.92      3.32 o 
  -2 -11   1       74.52       81.44      6.48 o 
  -1 -11   1       14.79       18.15      1.47 o 
   0 -11   1       87.07       93.17      4.25 o 
   1 -11   1       20.02       22.24      1.43 o 
   2 -11   1       87.07       86.21      2.63 o 
   3 -11   1      145.77      146.34      3.71 o 
   4 -11   1        2.89        3.83      1.27 o 
   5 -11   1       15.63       17.27      1.60 o 
   6 -11   1       47.20       56.76      3.74 o 
   7 -11   1       21.24       20.56      2.17 o 
  -6 -10   1       37.07       58.66      7.28 o 
  -5 -10   1      145.43      133.03      9.84 o 
  -4 -10   1      127.42      134.06      9.20 o 
  -3 -10   1       39.94       59.68      6.13 o 
  -2 -10   1        0.48       -0.57      0.59 o 
  -1 -10   1        0.86       -0.32      0.65 o 
   0 -10   1       71.37       77.84      2.48 o 
   1 -10   1      117.32      116.32      2.53 o 
   2 -10   1       11.66       13.50      1.80 o 
   3 -10   1        1.60        0.96      0.68 o 
   4 -10   1       44.68       45.35      2.12 o 
   5 -10   1       44.37       41.76      3.41 o 
   6 -10   1       84.64       76.05      4.87 o 
   7 -10   1       13.10       17.89      1.71 o 
   8 -10   1       24.80       26.00      3.57 o 
  -7  -9   1        0.00       -1.41      2.68 o 
  -6  -9   1       11.25        7.80      3.45 o 
  -5  -9   1      120.92      116.29      8.69 o 
  -4  -9   1       16.36       20.57      4.22 o 
  -3  -9   1       70.19       74.30      3.02 o 
  -2  -9   1        0.28        0.47      0.59 o 
  -1  -9   1        0.83        0.95      0.67 o 
   0  -9   1      376.42      381.62      6.07 o 
   1  -9   1      281.98      297.58      3.90 o 
   2  -9   1       50.91       50.22      2.03 o 
   3  -9   1       61.11       55.15      2.05 o 
   4  -9   1      145.04      141.98      3.54 o 
   5  -9   1        4.97        5.81      1.01 o 
   6  -9   1       36.59       30.65      2.23 o 
   7  -9   1       14.85       16.24      1.62 o 
   8  -9   1       12.95       15.73      2.26 o 
  -8  -8   1        0.19        2.81      3.07 o 
  -7  -8   1        0.94        2.43      2.56 o 
  -6  -8   1       44.52       44.47      5.62 o 
  -5  -8   1       99.78      122.31      4.18 o 
  -4  -8   1        5.11        5.88      2.43 o 
  -3  -8   1      274.28      262.95      5.93 o 
  -2  -8   1       85.51       90.56      4.00 o 
  -1  -8   1      164.94      151.35      3.20 o 
   0  -8   1        0.69       -0.40      0.40 o 
   1  -8   1      182.65      197.69      2.76 o 
   2  -8   1       28.03       26.28      1.72 o 
   3  -8   1      507.02      488.89      7.55 o 
   4  -8   1      301.36      292.58      5.42 o 
   5  -8   1        3.98        2.35      0.72 o 
   6  -8   1       78.07       75.91      3.45 o 
   7  -8   1       65.59       67.26      2.71 o 
   8  -8   1       20.67       25.94      2.24 o 
   9  -8   1       14.72       11.62      1.78 o 
  -8  -7   1        0.06       -0.34      1.10 o 
  -7  -7   1        7.39        3.19      2.56 o 
  -6  -7   1       28.17       32.59      4.60 o 
  -5  -7   1       26.02       25.85      2.00 o 
  -4  -7   1      398.80      424.51      7.73 o 
  -3  -7   1      483.80      440.97      8.30 o 
  -2  -7   1       46.65       47.73      2.10 o 
  -1  -7   1        6.96        7.16      0.87 o 
   0  -7   1        0.42        0.83      0.42 o 
   1  -7   1       90.89       84.86      1.54 o 
   2  -7   1        1.90        0.92      0.33 o 
   3  -7   1      294.26      284.94      4.98 o 
   4  -7   1       45.51       44.52      2.03 o 
   5  -7   1        0.17        0.47      0.54 o 
   6  -7   1       39.59       37.65      2.32 o 
   7  -7   1       18.09       19.57      0.99 o 
   8  -7   1        0.72       -0.09      0.56 o 
   9  -7   1       19.10       20.99      2.26 o 
  -9  -6   1        8.10        7.77      1.93 o 
  -8  -6   1        5.46        4.28      1.56 o 
  -7  -6   1       13.57        8.69      2.81 o 
  -6  -6   1       64.31       59.60      3.28 o 
  -5  -6   1      125.78      123.80      4.36 o 
  -4  -6   1       32.97       37.83      1.37 o 
  -3  -6   1      831.10      825.79     10.75 o 
  -2  -6   1      207.51      187.59      5.42 o 
  -1  -6   1      236.59      264.24      4.62 o 
   0  -6   1      908.07      916.98     10.88 o 
   1  -6   1       30.90       28.74      0.75 o 
   2  -6   1        0.36        0.57      0.26 o 
   3  -6   1       67.54       58.27      1.52 o 
   4  -6   1      463.50      457.85      6.34 o 
   5  -6   1       55.63       52.76      1.28 o 
   6  -6   1       34.13       34.94      1.31 o 
   7  -6   1       37.29       36.00      1.90 o 
   8  -6   1        9.70        9.96      1.10 o 
   9  -6   1       23.08       27.22      1.86 o 
  10  -6   1       26.82       27.71      3.14 o 
  -9  -5   1       17.78       15.90      2.42 o 
  -8  -5   1       41.59       35.54      2.92 o 
  -7  -5   1       16.83       22.14      4.15 o 
  -6  -5   1        2.68        1.98      0.99 o 
  -5  -5   1        4.35        3.11      1.41 o 
  -4  -5   1       19.36       21.48      0.90 o 
  -3  -5   1       56.49       60.43      1.56 o 
  -2  -5   1     2830.91     2958.72     39.12 o 
  -1  -5   1       58.44       65.85      1.78 o 
   0  -5   1       28.40       27.77      1.06 o 
   1  -5   1       36.27       34.86      0.94 o 
   2  -5   1       65.84       59.94      1.07 o 
   3  -5   1       54.77       48.40      1.08 o 
   4  -5   1      403.32      405.92      4.14 o 
   5  -5   1       51.77       52.14      1.42 o 
   6  -5   1       97.28       96.58      2.12 o 
   7  -5   1       64.86       60.56      2.12 o 
   8  -5   1       29.36       33.38      1.80 o 
   9  -5   1       34.35       33.02      1.85 o 
  10  -5   1        1.61        0.16      0.86 o 
 -10  -4   1        1.67        4.43      1.71 o 
  -9  -4   1       30.14       30.05      2.92 o 
  -8  -4   1       39.16       41.50      3.00 o 
  -7  -4   1        3.18        2.96      1.22 o 
  -6  -4   1       53.18       48.57      2.87 o 
  -5  -4   1       71.64       61.25      1.81 o 
  -4  -4   1        0.20        0.71      0.37 o 
  -3  -4   1       52.03       51.38      1.39 o 
  -2  -4   1     5592.66     5817.03     75.90 o 
  -1  -4   1        4.44        6.80      0.69 o 
   0  -4   1       22.00       27.22      0.85 o 
   1  -4   1     1247.36     1285.58     10.71 o 
   2  -4   1      333.82      375.94      4.29 o 
   3  -4   1        9.40       13.10      0.39 o 
   4  -4   1      155.39      152.62      2.42 o 
   5  -4   1        1.57        0.66      0.32 o 
   6  -4   1      104.90      101.13      2.38 o 
   7  -4   1      141.38      126.94      2.88 o 
   8  -4   1       77.45       69.34      2.56 o 
   9  -4   1        0.96        0.31      0.66 o 
  10  -4   1        1.26        2.15      1.53 o 
 -10  -3   1       47.27       45.86      6.33 o 
  -9  -3   1       18.61       17.72      2.38 o 
  -8  -3   1        0.24       -0.16      0.71 o 
  -7  -3   1        2.43        3.17      1.28 o 
  -6  -3   1      170.22      170.49      9.78 o 
  -5  -3   1      158.64      178.48      3.35 o 
  -4  -3   1       50.58       50.04      1.56 o 
  -3  -3   1       34.52       45.18      1.03 o 
  -2  -3   1      266.22      271.25      3.81 o 
  -1  -3   1     4269.76     4540.97     46.39 o 
   0  -3   1      200.14      221.22      2.56 o 
   1  -3   1      155.77      182.50      2.34 o 
   2  -3   1     1848.11     2021.15     13.12 o 
   3  -3   1       18.23       17.79      0.56 o 
   4  -3   1       71.38       70.15      1.36 o 
   5  -3   1      131.68      130.95      2.32 o 
   6  -3   1       15.28       15.83      0.92 o 
   7  -3   1      160.58      156.56      3.21 o 
   8  -3   1       12.43       13.46      1.19 o 
   9  -3   1        0.82        0.80      0.83 o 
  10  -3   1       10.10       13.63      2.02 o 
 -10  -2   1       35.68       31.97      3.15 o 
  -9  -2   1       20.05       20.88      3.07 o 
  -8  -2   1       20.96       18.80      1.81 o 
  -7  -2   1        0.36        0.89      0.90 o 
  -6  -2   1      240.19      232.69      4.79 o 
  -5  -2   1      228.04      226.50      3.49 o 
  -4  -2   1        0.43        0.17      0.23 o 
  -3  -2   1       66.36       40.35      0.90 o 
  -2  -2   1      513.10      515.98      5.69 o 
  -1  -2   1    11174.59    10255.07    108.14 o 
   0  -2   1      775.74      792.26      7.74 o 
   1  -2   1       24.72       22.65      0.49 o 
   2  -2   1      334.76      329.57      3.19 o 
   3  -2   1     1110.76     1199.14     10.98 o 
   4  -2   1       83.54       67.46      1.71 o 
   5  -2   1      142.65      143.06      2.37 o 
   6  -2   1       26.75       29.41      1.33 o 
   7  -2   1       52.91       57.30      1.78 o 
   8  -2   1       11.68       14.00      1.20 o 
   9  -2   1        0.54        0.78      0.95 o 
  10  -2   1       13.32       17.10      2.33 o 
 -10  -1   1        0.66        0.13      1.66 o 
  -9  -1   1       38.31       32.09      2.59 o 
  -8  -1   1      103.29       94.46      2.87 o 
  -7  -1   1       40.00       37.73      1.86 o 
  -6  -1   1       74.69       76.64      2.16 o 
  -5  -1   1       58.51       66.06      2.27 o 
  -4  -1   1       35.61       26.22      0.72 o 
  -3  -1   1      601.55      605.62      6.69 o 
  -2  -1   1      460.64      487.86      4.53 o 
  -1  -1   1      103.52      102.35      0.99 o 
   0  -1   1     1870.09     1906.67     23.17 o 
   1  -1   1     3482.82     3505.49     29.48 o 
   2  -1   1      228.33      218.37      2.67 o 
   3  -1   1      789.71      852.90      9.51 o 
   4  -1   1       89.07      120.38      2.07 o 
   5  -1   1        9.41       12.67      0.76 o 
   6  -1   1        3.84        2.53      0.48 o 
   7  -1   1      106.44      104.94      2.41 o 
   8  -1   1       12.68       13.03      1.40 o 
   9  -1   1       10.83       11.54      1.87 o 
  10  -1   1       32.47       35.15      5.11 o 
 -11   0   1        9.99       18.27      4.22 o 
 -10   0   1        2.09        2.69      1.29 o 
  -9   0   1        0.03        0.36      0.76 o 
  -8   0   1      720.04      724.36     10.59 o 
  -7   0   1      123.48      116.35      2.19 o 
  -6   0   1        0.09       -0.03      0.24 o 
  -5   0   1      308.78      280.60      3.25 o 
  -4   0   1        8.94        9.80      0.50 o 
  -3   0   1      324.08      302.06      3.11 o 
  -2   0   1     2452.32     2594.38     19.52 o 
  -1   0   1      610.87      648.69      5.07 o 
   0   0   1      150.76      143.36      1.17 o 
   1   0   1     5736.18     4991.09     73.66 o 
   2   0   1      843.10      826.88      8.93 o 
   3   0   1      118.09      143.77      2.10 o 
   4   0   1      111.55      109.88      2.73 o 
   5   0   1        1.19        2.02      0.41 o 
   6   0   1       36.16       32.15      1.30 o 
   7   0   1      195.25      199.79      4.00 o 
   8   0   1       14.27       16.60      1.31 o 
   9   0   1        9.45       11.09      1.84 o 
  10   0   1       86.28       88.74      5.94 o 
 -11   1   1       24.22       27.75      2.82 o 
 -10   1   1       19.16       15.95      2.12 o 
  -9   1   1        3.54        3.93      1.35 o 
  -8   1   1      115.41      116.58      2.72 o 
  -7   1   1       75.84       80.26      2.45 o 
  -6   1   1        9.42        8.95      0.65 o 
  -5   1   1       21.71       18.24      0.75 o 
  -4   1   1       57.77       64.03      1.16 o 
  -3   1   1      714.77      772.33      7.13 o 
  -2   1   1    13090.36    11264.46     94.04 o 
  -1   1   1     1610.15     1687.27     13.67 o 
   0   1   1      523.77      547.80      4.36 o 
   1   1   1      573.00      585.15      5.05 o 
   2   1   1      301.42      277.97      3.14 o 
   3   1   1        6.20        6.91      0.38 o 
   4   1   1      123.20      113.87      1.73 o 
   5   1   1      182.83      220.50      3.07 o 
   6   1   1       62.18       53.04      1.74 o 
   7   1   1      128.12      112.13      3.34 o 
   8   1   1       82.66       85.96      3.54 o 
   9   1   1        0.66        3.62      1.47 o 
  10   1   1        1.81        2.81      2.56 o 
 -11   2   1        5.75        7.60      5.37 o 
 -10   2   1       51.90       52.37      3.38 o 
  -9   2   1       66.34       60.23      3.51 o 
  -8   2   1       16.77       14.81      1.48 o 
  -7   2   1      748.87      737.88      7.69 o 
  -6   2   1       26.78       29.28      1.06 o 
  -5   2   1       12.10       12.75      0.60 o 
  -4   2   1      476.67      524.77      4.96 o 
  -3   2   1     3442.75     3636.87     27.28 o 
  -2   2   1     4994.99     4991.96     45.92 o 
  -1   2   1      239.32      265.51      2.73 o 
   0   2   1     4561.23     4255.13     82.98 o 
   1   2   1     3169.09     3271.36     33.77 o 
   2   2   1     3042.42     3156.80     27.60 o 
   3   2   1      361.09      364.55      3.87 o 
   4   2   1      430.20      426.66      5.00 o 
   5   2   1        2.04        2.18      0.49 o 
   6   2   1        0.99        0.52      0.46 o 
   7   2   1      135.70      121.72      3.50 o 
   8   2   1      313.43      306.07      7.20 o 
   9   2   1       29.44       27.93      4.92 o 
  10   2   1        0.03        2.17      2.56 o 
 -11   3   1        0.17       -0.63      1.13 o 
 -10   3   1       23.12       25.13      2.43 o 
  -9   3   1       36.02       38.12      2.30 o 
  -8   3   1      183.88      175.76      6.11 o 
  -7   3   1      315.54      312.93      4.41 o 
  -6   3   1      259.54      261.70      3.41 o 
  -5   3   1       22.89       20.28      0.79 o 
  -4   3   1      996.73     1038.34      9.02 o 
  -3   3   1     1147.36     1216.15     11.47 o 
  -2   3   1      330.97      366.68      3.96 o 
  -1   3   1      333.32      303.80      3.14 o 
   0   3   1      905.56      955.37     11.38 o 
   1   3   1      621.33      639.82      7.17 o 
   2   3   1       89.10       70.76      1.38 o 
   3   3   1        1.78        6.49      1.12 o 
   4   3   1      427.48      431.77      5.67 o 
   5   3   1      182.19      168.91      3.80 o 
   6   3   1        6.72        6.63      1.02 o 
   7   3   1       49.37       42.34      3.07 o 
   8   3   1        0.18        0.34      0.97 o 
   9   3   1       25.89       22.83      2.76 o 
 -11   4   1        0.88        0.19      1.00 o 
 -10   4   1        5.51        5.51      1.92 o 
  -9   4   1        3.01        3.48      0.99 o 
  -8   4   1        8.67        6.93      1.13 o 
  -7   4   1      403.75      385.11      5.53 o 
  -6   4   1       14.65       13.34      1.03 o 
  -5   4   1     2321.53     2365.36     20.83 o 
  -4   4   1     1420.17     1482.33     12.29 o 
  -3   4   1       10.45       12.34      0.59 o 
  -2   4   1        0.62        0.40      0.20 o 
  -1   4   1      240.20      233.10      2.38 o 
   0   4   1        0.93        0.85      0.21 o 
   1   4   1     1018.96     1219.98     13.21 o 
   2   4   1     1168.14     1152.40     12.67 o 
   3   4   1      101.88      103.23      2.59 o 
   4   4   1      126.59      135.38      2.53 o 
   5   4   1      292.54      283.00      5.53 o 
   6   4   1        0.25        0.75      0.60 o 
   7   4   1      140.68      126.65      4.04 o 
   8   4   1        2.10        3.69      1.60 o 
   9   4   1       10.76        9.24      1.99 o 
 -10   5   1        0.24        0.71      0.97 o 
  -9   5   1        0.55        1.69      0.69 o 
  -8   5   1       58.93       62.47      1.95 o 
  -7   5   1      252.17      244.73      4.07 o 
  -6   5   1       26.33       23.98      1.50 o 
  -5   5   1       75.16       61.95      1.98 o 
  -4   5   1      465.91      495.13      5.21 o 
  -3   5   1        0.02        0.66      0.52 o 
  -2   5   1      135.31      122.82      1.81 o 
  -1   5   1      166.25      162.71      2.28 o 
   0   5   1      185.11      199.52      2.94 o 
   1   5   1      824.30      919.88     11.32 o 
   2   5   1      972.54     1041.45     11.69 o 
   3   5   1       59.39       61.05      1.50 o 
   4   5   1       28.99       31.98      1.33 o 
   5   5   1      131.18      125.66      3.34 o 
   6   5   1        0.14       -0.54      0.54 o 
   7   5   1       92.91       96.97      4.33 o 
   8   5   1       68.19       60.84      6.90 o 
   9   5   1        6.97        6.15      1.87 o 
 -10   6   1        6.59        6.19      1.12 o 
  -9   6   1        0.89        0.94      0.66 o 
  -8   6   1       52.14       52.35      2.15 o 
  -7   6   1       48.74       50.90      1.63 o 
  -6   6   1     1314.42     1298.70     14.53 o 
  -5   6   1        0.06       -0.30      0.42 o 
  -4   6   1      361.21      339.10      4.58 o 
  -3   6   1        3.46        1.93      0.37 o 
  -2   6   1       19.78       21.22      0.75 o 
  -1   6   1      214.36      245.44      3.92 o 
   0   6   1      234.12      265.04      6.55 o 
   1   6   1      342.98      308.69      7.41 o 
   2   6   1      155.92      138.87      4.51 o 
   3   6   1      371.82      397.49      5.97 o 
   4   6   1        0.03        0.19      0.41 o 
   5   6   1       29.21       38.13      2.12 o 
   6   6   1       32.40       27.80      2.33 o 
   7   6   1       43.91       48.58      3.25 o 
   8   6   1       10.57       10.96      2.00 o 
 -10   7   1       27.49       28.92      2.97 o 
  -9   7   1        8.82        8.90      0.96 o 
  -8   7   1       54.86       56.85      2.46 o 
  -7   7   1        1.97        1.65      0.70 o 
  -6   7   1       97.44       90.04      2.71 o 
  -5   7   1      537.32      522.52      8.05 o 
  -4   7   1      315.76      295.58      4.70 o 
  -3   7   1        0.26        1.31      0.46 o 
  -2   7   1       36.49       38.58      1.15 o 
  -1   7   1       83.49       86.90      2.62 o 
   0   7   1       65.14       74.35      2.47 o 
   1   7   1       86.36       78.01      5.81 o 
   2   7   1       34.42       41.63      2.62 o 
   3   7   1        7.80        6.02      0.65 o 
   4   7   1       52.58       52.94      2.58 o 
   5   7   1       76.02       71.05      2.63 o 
   6   7   1       62.60       61.39      7.67 o 
   7   7   1       20.65       17.49      2.32 o 
 -10   8   1       19.66       23.18      2.23 o 
  -9   8   1        8.88        8.79      1.30 o 
  -8   8   1       31.47       31.03      1.96 o 
  -7   8   1        2.27        2.23      0.76 o 
  -6   8   1       21.20       19.92      1.50 o 
  -5   8   1       26.21       23.61      1.50 o 
  -4   8   1      389.28      378.66      5.77 o 
  -3   8   1       34.65       29.26      1.48 o 
  -2   8   1      184.41      188.71      2.81 o 
  -1   8   1      160.80      149.69      2.86 o 
   0   8   1       11.88       13.85      1.31 o 
   1   8   1        8.96       11.64      1.66 o 
   2   8   1       14.34       11.01      3.00 o 
   3   8   1       13.47       19.16      3.07 o 
   4   8   1       65.34       58.78      2.01 o 
   5   8   1       78.72       83.52      3.75 o 
   6   8   1       26.88       27.95      2.57 o 
   7   8   1       37.82       41.53      3.33 o 
  -9   9   1        2.07        2.46      1.03 o 
  -8   9   1       31.19       35.89      2.17 o 
  -7   9   1       42.20       46.66      2.71 o 
  -6   9   1       36.52       42.51      2.10 o 
  -5   9   1       32.27       34.62      2.62 o 
  -4   9   1      925.61      884.96     11.24 o 
  -3   9   1       49.49       49.63      1.50 o 
  -2   9   1       29.15       28.81      1.23 o 
  -1   9   1       69.06       72.81      1.77 o 
   0   9   1       11.64       12.41      1.33 o 
   1   9   1       32.52       37.98      2.19 o 
   2   9   1      118.24      112.63      4.79 o 
   3   9   1       17.11       21.36      1.45 o 
   4   9   1        3.74        7.02      1.27 o 
   5   9   1       51.48       57.61      3.25 o 
   6   9   1       63.21       71.57      6.96 o 
  -8  10   1       36.24       38.30      2.73 o 
  -7  10   1        2.46        1.00      0.93 o 
  -6  10   1        1.89        2.13      0.85 o 
  -5  10   1        0.34        0.72      0.67 o 
  -4  10   1       50.75       49.91      2.36 o 
  -3  10   1      177.35      167.03      2.95 o 
  -2  10   1       12.18       14.74      0.99 o 
  -1  10   1       54.96       49.67      1.47 o 
   0  10   1        1.57        0.76      0.69 o 
   1  10   1       19.14       16.26      1.86 o 
   2  10   1       59.20       62.49      3.64 o 
   3  10   1        9.00       12.38      1.19 o 
   4  10   1        1.53        2.04      1.15 o 
   5  10   1       76.45       85.37      4.73 o 
  -8  11   1        8.95        5.92      1.45 o 
  -7  11   1       60.55       64.94      4.01 o 
  -6  11   1       10.37       11.06      3.39 o 
  -5  11   1        4.01        3.63      1.11 o 
  -4  11   1        3.04        4.15      0.96 o 
  -3  11   1      527.48      517.47      7.16 o 
  -2  11   1       14.14       12.51      2.03 o 
  -1  11   1      127.22      124.27      2.92 o 
   0  11   1       25.21       28.26      2.50 o 
   1  11   1       14.61       14.72      1.86 o 
   2  11   1        4.90        5.63      0.94 o 
   3  11   1       14.23       13.04      1.53 o 
   4  11   1        0.00        0.51      1.02 o 
  -7  12   1        9.77        8.77      4.03 o 
  -6  12   1        6.05        5.63      1.47 o 
  -5  12   1       59.26       58.60      3.30 o 
  -4  12   1        0.03        0.33      0.75 o 
  -3  12   1       33.59       33.77      2.47 o 
  -2  12   1        2.78        1.88      1.20 o 
  -1  12   1       37.89       38.53      1.94 o 
   0  12   1       72.42       70.75      3.66 o 
   1  12   1        4.30        4.57      1.38 o 
   2  12   1       14.62       13.16      1.41 o 
   3  12   1       13.95       18.15      1.92 o 
  -5  13   1        1.48        3.90      1.99 o 
  -4  13   1        6.35        2.74      1.12 o 
  -3  13   1       10.22        8.86      2.31 o 
  -2  13   1       29.63       22.72      2.34 o 
  -1  13   1       66.76       68.62      3.10 o 
   0  13   1       57.20       59.64      3.60 o 
   1  13   1        9.08        8.99      2.16 o 
   0 -13   2        0.26        0.20      0.67 o 
   1 -13   2       85.06       95.90      3.21 o 
   2 -13   2       32.94       35.27      2.62 o 
   3 -13   2        7.70        7.00      2.51 o 
   4 -13   2        2.29        2.55      1.98 o 
  -4 -12   2        9.85       15.46      3.02 o 
  -3 -12   2       40.77       50.61      4.26 o 
  -2 -12   2       34.78       34.48      4.98 o 
  -1 -12   2        0.01       -0.43      0.84 o 
   0 -12   2        0.67        0.93      0.63 o 
   1 -12   2       10.61       10.11      1.05 o 
   2 -12   2       10.74       10.59      1.22 o 
   3 -12   2        5.73        3.44      0.99 o 
   4 -12   2       25.82       22.06      1.79 o 
   5 -12   2        7.95        8.27      1.62 o 
   6 -12   2       15.72       16.75      2.29 o 
  -5 -11   2      109.30      114.38      9.71 o 
  -4 -11   2        5.94        6.77      3.32 o 
  -3 -11   2       33.49       37.81      3.56 o 
  -2 -11   2       39.36       50.26      3.82 o 
  -1 -11   2       77.72       83.88      2.74 o 
   0 -11   2       46.60       49.43      2.47 o 
   1 -11   2       27.92       29.64      1.52 o 
   2 -11   2      176.10      171.78      3.98 o 
   3 -11   2        1.49        2.16      0.80 o 
   4 -11   2       20.12       20.99      1.64 o 
   5 -11   2        1.30        1.15      0.81 o 
   6 -11   2        3.30        5.20      1.47 o 
   7 -11   2       23.61       27.08      3.28 o 
  -6 -10   2       33.74       29.52      5.88 o 
  -5 -10   2        0.26        4.22      3.07 o 
  -4 -10   2      217.76      183.90     10.99 o 
  -3 -10   2       32.52       31.31      4.98 o 
  -2 -10   2      331.90      335.75      5.77 o 
  -1 -10   2       45.69       42.08      2.57 o 
   0 -10   2      300.66      293.05      5.29 o 
   1 -10   2      208.33      203.02      4.05 o 
   2 -10   2      157.53      143.00      5.09 o 
   3 -10   2        4.77        4.78      0.92 o 
   4 -10   2        6.09        4.29      0.88 o 
   5 -10   2       36.61       36.32      2.07 o 
   6 -10   2        9.09       10.87      2.08 o 
   7 -10   2       10.50       11.09      1.77 o 
  -7  -9   2       61.52       84.22      8.31 o 
  -6  -9   2        2.62        3.32      2.68 o 
  -5  -9   2       19.73       19.30      4.35 o 
  -4  -9   2      265.28      261.85     12.78 o 
  -3  -9   2       23.67       18.40      3.71 o 
  -2  -9   2      176.72      168.89      3.57 o 
  -1  -9   2       10.75       10.09      1.57 o 
   0  -9   2        2.57        3.90      0.78 o 
   1  -9   2        0.90       -0.14      0.43 o 
   2  -9   2      126.87      116.47      2.94 o 
   3  -9   2       12.05       12.63      1.17 o 
   4  -9   2      144.95      140.34      4.08 o 
   5  -9   2       28.10       30.12      2.38 o 
   6  -9   2        6.91        8.79      1.47 o 
   7  -9   2       18.36       19.41      2.06 o 
   8  -9   2        0.11        0.99      1.06 o 
  -8  -8   2       20.95       26.33      5.37 o 
  -7  -8   2        0.01       -1.02      2.17 o 
  -6  -8   2        2.97        2.17      2.56 o 
  -5  -8   2        3.56        0.97      0.93 o 
  -4  -8   2      353.06      341.72     14.44 o 
  -3  -8   2      128.37      140.56      3.32 o 
  -2  -8   2      521.24      539.82      8.37 o 
  -1  -8   2     1108.47     1075.15     13.06 o 
   0  -8   2      256.51      255.08      5.34 o 
   1  -8   2       16.78       14.12      0.75 o 
   2  -8   2       11.51       10.84      1.05 o 
   3  -8   2        9.66       10.56      1.03 o 
   4  -8   2        0.19        0.58      0.54 o 
   5  -8   2        1.53        0.38      0.76 o 
   6  -8   2        0.00        0.85      0.85 o 
   7  -8   2       17.46       17.93      1.94 o 
   8  -8   2        3.00        4.91      1.28 o 
   9  -8   2        0.03        0.66      1.24 o 
  -8  -7   2       11.43       10.73      3.71 o 
  -7  -7   2       43.09       42.94      5.50 o 
  -6  -7   2        0.45        0.45      0.97 o 
  -5  -7   2       24.50       26.94      2.10 o 
  -4  -7   2       11.53       10.71      0.85 o 
  -3  -7   2        2.11       -0.25      0.49 o 
  -2  -7   2      244.58      223.25      4.25 o 
  -1  -7   2      205.82      210.70      3.72 o 
   0  -7   2       47.26       48.01      1.62 o 
   1  -7   2      103.78      104.36      1.73 o 
   2  -7   2      434.40      427.50      5.09 o 
   3  -7   2      267.07      267.07      4.30 o 
   4  -7   2       26.08       17.65      1.33 o 
   5  -7   2       80.59       82.66      2.54 o 
   6  -7   2        0.02       -0.30      0.61 o 
   7  -7   2        0.75        1.12      0.52 o 
   8  -7   2       59.86       59.79      2.11 o 
   9  -7   2        0.20        1.04      0.87 o 
  -9  -6   2        6.66        6.56      1.81 o 
  -8  -6   2       41.81       51.25      6.01 o 
  -7  -6   2       16.24       20.57      4.09 o 
  -6  -6   2        5.29        7.86      1.51 o 
  -5  -6   2        1.05       -0.05      0.75 o 
  -4  -6   2       65.01       66.93      3.56 o 
  -3  -6   2     1173.18     1196.73     11.01 o 
  -2  -6   2       17.56       19.52      1.17 o 
  -1  -6   2       97.46      116.01      3.90 o 
   0  -6   2        2.25        3.65      0.41 o 
   1  -6   2     2825.16     2945.44     27.49 o 
   2  -6   2       63.89       76.38      1.36 o 
   3  -6   2       64.99       75.29      2.20 o 
   4  -6   2      171.88      176.95      3.58 o 
   5  -6   2      179.92      177.60      4.54 o 
   6  -6   2       23.07       18.29      1.08 o 
   7  -6   2       15.80       16.74      1.17 o 
   8  -6   2       13.10       15.00      1.97 o 
   9  -6   2       18.81       19.96      1.57 o 
  -9  -5   2       11.91       10.78      2.05 o 
  -8  -5   2       21.64       17.38      3.71 o 
  -7  -5   2       31.53       29.10      2.56 o 
  -6  -5   2        1.75       -0.70      0.73 o 
  -5  -5   2      560.69      522.02     12.53 o 
  -4  -5   2       85.51       64.65      1.34 o 
  -3  -5   2       29.62       28.32      0.72 o 
  -2  -5   2      195.16      177.57      2.36 o 
  -1  -5   2      252.49      298.08      4.15 o 
   0  -5   2        4.72        4.14      0.47 o 
   1  -5   2       30.82       36.09      1.37 o 
   2  -5   2       18.91       28.30      0.91 o 
   3  -5   2      130.95      134.06      2.45 o 
   4  -5   2       39.98       37.98      1.04 o 
   5  -5   2      249.05      227.93      3.83 o 
   6  -5   2        0.62        2.25      0.58 o 
   7  -5   2        2.91        3.23      0.69 o 
   8  -5   2       13.74       12.15      1.23 o 
   9  -5   2       11.45       11.16      1.28 o 
 -10  -4   2       99.27      101.15      5.22 o 
  -9  -4   2        8.00        9.73      1.89 o 
  -8  -4   2        4.10        4.22      2.30 o 
  -7  -4   2       13.86       14.59      2.68 o 
  -6  -4   2       27.27       30.58      2.38 o 
  -5  -4   2       36.09       27.79      1.25 o 
  -4  -4   2       77.42       67.00      1.28 o 
  -3  -4   2       66.19       70.09      1.49 o 
  -2  -4   2       19.24       17.27      0.85 o 
  -1  -4   2     1288.10     1430.33     13.92 o 
   0  -4   2      777.74      886.81      7.54 o 
   1  -4   2     1173.50     1186.29     10.62 o 
   2  -4   2     2929.10     2986.48     23.78 o 
   3  -4   2      107.41      147.04      1.61 o 
   4  -4   2       44.42       45.78      1.24 o 
   5  -4   2      221.87      216.49      3.71 o 
   6  -4   2       90.31       95.69      2.38 o 
   7  -4   2        2.17        1.87      0.80 o 
   8  -4   2      110.25      114.40      3.21 o 
   9  -4   2       21.78       20.15      1.57 o 
  10  -4   2        1.47        2.43      1.31 o 
 -10  -3   2       62.22       56.80      3.98 o 
  -9  -3   2       72.70       65.41      3.89 o 
  -8  -3   2       48.50       45.24      3.30 o 
  -7  -3   2       53.89       52.60      3.25 o 
  -6  -3   2       30.23       32.13      2.34 o 
  -5  -3   2      172.04      173.29      3.18 o 
  -4  -3   2     1351.67     1395.23     12.61 o 
  -3  -3   2        0.04        0.21      0.16 o 
  -2  -3   2      492.31      553.05      5.21 o 
  -1  -3   2      193.67      198.38      2.31 o 
   0  -3   2        1.69        0.92      0.21 o 
   1  -3   2        0.67        3.96      0.47 o 
   2  -3   2       84.95       87.20      1.06 o 
   3  -3   2      212.50      258.32      3.04 o 
   4  -3   2       59.45       47.88      2.15 o 
   5  -3   2      416.31      387.34      4.99 o 
   6  -3   2      170.09      159.81      4.63 o 
   7  -3   2       27.33       26.30      1.49 o 
   8  -3   2        3.25        3.05      0.77 o 
   9  -3   2       18.11       16.68      1.73 o 
  10  -3   2        5.69        5.57      1.68 o 
 -10  -2   2       13.59       23.20      2.75 o 
  -9  -2   2      120.29      120.35      4.25 o 
  -8  -2   2      203.54      197.32     12.46 o 
  -7  -2   2        6.21        3.94      1.13 o 
  -6  -2   2       45.98       39.93      1.30 o 
  -5  -2   2      163.93      164.67      2.67 o 
  -4  -2   2      813.91      811.00      8.31 o 
  -3  -2   2      919.83      970.65     10.59 o 
  -2  -2   2      553.60      636.72      6.30 o 
  -1  -2   2     2916.48     2820.56     26.10 o 
   0  -2   2      670.84      658.20      5.94 o 
   1  -2   2     1304.68     1264.72     11.16 o 
   2  -2   2      778.03      825.10      8.47 o 
   3  -2   2        2.81        1.16      0.29 o 
   4  -2   2      120.18      138.56      4.11 o 
   5  -2   2      265.84      258.20      5.43 o 
   6  -2   2      175.99      158.10      2.84 o 
   7  -2   2       10.43       11.97      1.11 o 
   8  -2   2        2.84        2.50      0.77 o 
   9  -2   2       25.10       27.46      3.05 o 
  10  -2   2        7.47        5.86      2.94 o 
 -11  -1   2        0.14        3.07      2.43 o 
 -10  -1   2        5.46        2.89      1.44 o 
  -9  -1   2      113.65      110.99      4.59 o 
  -8  -1   2       85.17       86.82      3.16 o 
  -7  -1   2      277.76      305.08      6.22 o 
  -6  -1   2       39.64       38.95      1.02 o 
  -5  -1   2      352.71      360.63      4.17 o 
  -4  -1   2        3.14        2.32      0.22 o 
  -3  -1   2      510.39      537.98      4.80 o 
  -2  -1   2      187.00      192.01      1.76 o 
  -1  -1   2      922.08      958.05      6.97 o 
   0  -1   2      252.88      255.22      2.20 o 
   1  -1   2       52.37       49.04      0.80 o 
   2  -1   2      432.65      441.60      4.92 o 
   3  -1   2      351.83      324.84      4.04 o 
   4  -1   2      157.73      185.53      2.88 o 
   5  -1   2       28.40       22.18      1.51 o 
   6  -1   2       86.16       75.76      2.08 o 
   7  -1   2        6.71        6.78      0.79 o 
   8  -1   2       60.40       58.10      2.66 o 
   9  -1   2        3.70        5.81      1.53 o 
  10  -1   2        0.07       -1.08      1.16 o 
 -11   0   2        7.21        6.39      2.68 o 
 -10   0   2        0.06        0.66      1.04 o 
  -9   0   2      149.87      149.17      3.88 o 
  -8   0   2       69.34       59.17      2.79 o 
  -7   0   2      150.21      138.55      4.03 o 
  -6   0   2        5.74        4.79      0.39 o 
  -5   0   2       38.42       40.41      1.01 o 
  -4   0   2      211.52      210.05      2.28 o 
  -3   0   2     1025.17     1032.02      8.25 o 
  -2   0   2       66.44       78.96      0.97 o 
  -1   0   2      793.79      826.44      6.11 o 
   0   0   2     3466.79     3493.02     31.14 o 
   1   0   2      155.13      160.11      1.74 o 
   2   0   2       73.12       78.72      1.27 o 
   3   0   2      271.17      284.69      3.55 o 
   4   0   2      100.36      107.80      1.99 o 
   5   0   2        1.10        1.13      0.59 o 
   6   0   2       72.34       68.15      2.11 o 
   7   0   2        6.22        6.78      0.96 o 
   8   0   2       24.48       21.95      1.52 o 
   9   0   2        0.69        2.85      1.39 o 
 -11   1   2        7.91        8.11      1.80 o 
 -10   1   2      115.08      100.72      4.42 o 
  -9   1   2      129.58      129.87      4.14 o 
  -8   1   2      209.81      206.19      4.37 o 
  -7   1   2      302.94      295.11      5.71 o 
  -6   1   2       23.36       30.90      0.88 o 
  -5   1   2      160.75      170.32      2.16 o 
  -4   1   2       13.45       14.25      0.50 o 
  -3   1   2     4997.58     5352.68     40.36 o 
  -2   1   2     1153.64     1258.10     11.16 o 
  -1   1   2     1374.90     1397.65     10.26 o 
   0   1   2      469.26      472.93      4.48 o 
   1   1   2      311.88      328.92      3.36 o 
   2   1   2       71.07       89.73      1.43 o 
   3   1   2      180.21      188.87      2.45 o 
   4   1   2      114.40      115.97      2.55 o 
   5   1   2      265.36      260.48      3.64 o 
   6   1   2       15.16       12.07      1.01 o 
   7   1   2       18.68       20.54      1.32 o 
   8   1   2      275.03      283.37      9.71 o 
   9   1   2       74.82       77.19      6.52 o 
 -11   2   2       27.18       26.09      2.67 o 
 -10   2   2       49.19       50.69      3.22 o 
  -9   2   2       82.54       81.86      3.68 o 
  -8   2   2      290.40      281.57      4.62 o 
  -7   2   2       92.82       88.73      2.07 o 
  -6   2   2      251.68      242.63      3.22 o 
  -5   2   2       27.22       35.24      1.31 o 
  -4   2   2       74.23       90.20      1.48 o 
  -3   2   2      977.62     1029.32      8.80 o 
  -2   2   2      238.16      250.41      2.56 o 
  -1   2   2     1238.77     1277.80     10.59 o 
   0   2   2     1291.86     1276.72     11.44 o 
   1   2   2       86.94       93.27      1.31 o 
   2   2   2       30.68       25.33      0.77 o 
   3   2   2        3.37        6.91      0.45 o 
   4   2   2       33.55       31.54      0.95 o 
   5   2   2      130.52      125.43      2.77 o 
   6   2   2        2.20        1.53      0.59 o 
   7   2   2        2.87        5.60      1.05 o 
   8   2   2       70.69       74.94     15.14 o 
   9   2   2        2.82        4.23      2.04 o 
 -11   3   2        0.85        1.62      1.13 o 
 -10   3   2        0.16       -0.55      1.47 o 
  -9   3   2       21.01       14.80      1.78 o 
  -8   3   2       36.95       37.30      1.96 o 
  -7   3   2      102.15      103.17      1.98 o 
  -6   3   2       26.82       20.88      0.91 o 
  -5   3   2     1558.14     1628.64     14.65 o 
  -4   3   2     3986.82     4288.41     34.37 o 
  -3   3   2       68.74       57.63      1.47 o 
  -2   3   2      730.59      775.57      6.99 o 
  -1   3   2      291.48      278.63      3.13 o 
   0   3   2      652.29      615.26      6.27 o 
   1   3   2      276.04      313.49      3.58 o 
   2   3   2       55.94       37.75      0.94 o 
   3   3   2       88.05       81.11      1.56 o 
   4   3   2       35.05       45.75      1.43 o 
   5   3   2      340.47      337.72      6.38 o 
   6   3   2      389.53      374.98      7.20 o 
   7   3   2       94.05       81.21     12.14 o 
   8   3   2        4.73        3.59      1.49 o 
   9   3   2       79.36      110.72     10.67 o 
 -11   4   2       14.14       11.76      2.56 o 
 -10   4   2       71.60       67.31      3.49 o 
  -9   4   2       13.43       14.40      1.77 o 
  -8   4   2       79.48       85.46      2.20 o 
  -7   4   2      769.44      724.94      8.91 o 
  -6   4   2      404.02      385.40      4.52 o 
  -5   4   2      532.92      514.01      5.93 o 
  -4   4   2       27.37       34.44      1.06 o 
  -3   4   2      151.04      142.05      2.08 o 
  -2   4   2      277.20      264.56      3.03 o 
  -1   4   2      623.74      619.21      6.24 o 
   0   4   2      706.41      670.84      6.88 o 
   1   4   2       26.78       21.85      0.67 o 
   2   4   2      487.66      496.03      5.50 o 
   3   4   2      162.81      156.59      3.56 o 
   4   4   2       20.48       27.52      1.44 o 
   5   4   2      245.71      214.87      4.75 o 
   6   4   2       30.90       32.59      1.84 o 
   7   4   2       11.18       12.05      1.90 o 
   8   4   2        1.14        0.55      1.16 o 
   9   4   2       49.68       55.36      4.05 o 
 -11   5   2        5.12        4.65      1.47 o 
 -10   5   2       30.30       31.94      6.01 o 
  -9   5   2       57.10       57.47      3.06 o 
  -8   5   2       22.37       22.23      1.23 o 
  -7   5   2      379.55      370.99      6.59 o 
  -6   5   2     3150.74     3178.69     33.95 o 
  -5   5   2      177.08      183.45      2.32 o 
  -4   5   2       20.17       21.44      1.25 o 
  -3   5   2      183.70      181.14      2.53 o 
  -2   5   2      324.10      366.99      4.54 o 
  -1   5   2        1.53        0.56      0.16 o 
   0   5   2       23.52       13.07      0.76 o 
   1   5   2       11.79        5.24      0.59 o 
   2   5   2      168.35      157.19      2.56 o 
   3   5   2      370.72      364.63      6.53 o 
   4   5   2      287.32      274.13      5.42 o 
   5   5   2      115.03       98.72      4.96 o 
   6   5   2        0.41        0.96      0.89 o 
   7   5   2        9.39       11.61      1.90 o 
   8   5   2        6.86       11.46      2.15 o 
 -10   6   2       40.25       41.15      2.21 o 
  -9   6   2        3.52        5.33      0.90 o 
  -8   6   2      197.18      193.97      4.44 o 
  -7   6   2       35.86       34.93      1.35 o 
  -6   6   2      285.24      276.69      4.15 o 
  -5   6   2      593.76      564.65      7.51 o 
  -4   6   2       12.71       14.45      1.10 o 
  -3   6   2      710.88      715.45      7.65 o 
  -2   6   2       38.18       35.55      1.08 o 
  -1   6   2      450.40      420.34      4.61 o 
   0   6   2      328.86      342.24      5.30 o 
   1   6   2      114.97      112.39      3.78 o 
   2   6   2       18.77       18.34      1.03 o 
   3   6   2      342.66      314.62      6.31 o 
   4   6   2      125.40      114.16      3.22 o 
   5   6   2        0.56        0.29      0.58 o 
   6   6   2      130.99      120.97      4.73 o 
   7   6   2       13.06       12.98      2.24 o 
   8   6   2        2.75        1.45      1.39 o 
 -10   7   2       15.37       16.60      1.49 o 
  -9   7   2      163.51      153.95      3.97 o 
  -8   7   2      266.50      238.91      4.05 o 
  -7   7   2       15.72       15.87      1.37 o 
  -6   7   2       30.30       26.48      1.83 o 
  -5   7   2      399.10      383.36     11.54 o 
  -4   7   2      217.56      208.48      4.28 o 
  -3   7   2        0.51       -0.10      0.22 o 
  -2   7   2       55.61       63.68      1.84 o 
  -1   7   2      685.58      715.81      9.54 o 
   0   7   2      132.70      130.23      2.02 o 
   1   7   2      172.89      184.12      3.00 o 
   2   7   2        0.57        2.86      1.06 o 
   3   7   2       13.52       17.94      1.07 o 
   4   7   2       12.02        5.19      0.96 o 
   5   7   2        7.42        8.54      2.75 o 
   6   7   2        8.96       12.32      3.39 o 
   7   7   2        5.11        6.49      2.24 o 
 -10   8   2       48.04       36.84      2.63 o 
  -9   8   2       40.39       37.11      2.17 o 
  -8   8   2        0.11        0.09      0.66 o 
  -7   8   2      231.41      229.39      5.00 o 
  -6   8   2        7.92        7.28      1.00 o 
  -5   8   2       21.72       20.64      1.57 o 
  -4   8   2      278.34      279.99      4.62 o 
  -3   8   2       26.74       23.53      1.34 o 
  -2   8   2      405.67      401.75      6.75 o 
  -1   8   2      140.86      132.00      2.57 o 
   0   8   2       97.46       88.89      3.45 o 
   1   8   2        1.01        1.08      0.44 o 
   2   8   2        0.41        0.50      0.45 o 
   3   8   2       27.87       32.56      1.51 o 
   4   8   2       48.71       48.93      1.88 o 
   5   8   2        0.11        0.89      1.06 o 
   6   8   2       32.11       37.47      2.95 o 
  -9   9   2        1.99        1.88      1.10 o 
  -8   9   2        1.00        0.73      1.32 o 
  -7   9   2       84.65       79.56      3.46 o 
  -6   9   2       74.43       68.01      2.55 o 
  -5   9   2       41.85       34.00      1.64 o 
  -4   9   2       12.23       13.27      1.28 o 
  -3   9   2      477.10      478.12      5.90 o 
  -2   9   2      155.85      156.50      3.84 o 
  -1   9   2        0.50        0.78      0.47 o 
   0   9   2        8.80        8.34      0.78 o 
   1   9   2        4.04        5.54      0.94 o 
   2   9   2       43.42       38.67      1.76 o 
   3   9   2      235.67      225.91      5.22 o 
   4   9   2       15.61       18.02      2.17 o 
   5   9   2        6.24        5.75      1.79 o 
  -9  10   2       20.12       16.57      2.11 o 
  -8  10   2       14.59       19.46      2.42 o 
  -7  10   2       14.34        9.73      2.08 o 
  -6  10   2      103.40       99.52      3.74 o 
  -5  10   2       44.61       39.99      2.14 o 
  -4  10   2        4.99        4.85      0.95 o 
  -3  10   2        8.80       10.15      0.86 o 
  -2  10   2      105.73      100.58      2.91 o 
  -1  10   2       29.00       29.13      3.19 o 
   0  10   2      211.77      209.18      5.18 o 
   1  10   2        2.16        2.74      0.70 o 
   2  10   2       76.46       74.06      2.91 o 
   3  10   2       17.63       21.90      1.79 o 
   4  10   2       35.32       50.73      3.58 o 
  -8  11   2       13.18       15.06      2.00 o 
  -7  11   2        0.35       -0.13      1.00 o 
  -6  11   2      189.95      189.67      5.60 o 
  -5  11   2       10.15        8.81      1.27 o 
  -4  11   2       34.32       34.75      2.02 o 
  -3  11   2       13.34       15.06      1.38 o 
  -2  11   2       26.17       29.79      1.58 o 
  -1  11   2        0.64        1.05      0.53 o 
   0  11   2      112.79      104.82      2.95 o 
   1  11   2       10.32       11.42      3.13 o 
   2  11   2        0.12       -0.31      0.70 o 
   3  11   2       50.49       52.27      3.19 o 
  -7  12   2       16.53       17.51      2.94 o 
  -6  12   2       22.73       18.87      2.36 o 
  -5  12   2       40.58       42.66      2.41 o 
  -4  12   2        4.61        4.38      1.00 o 
  -3  12   2        2.79        4.96      1.00 o 
  -2  12   2       34.24       36.98      2.21 o 
  -1  12   2       11.74       13.05      1.06 o 
   0  12   2       27.23       29.54      1.48 o 
   1  12   2       67.47       73.06      3.63 o 
   2  12   2       15.42       15.39      2.49 o 
  -5  13   2       31.39       32.30      3.07 o 
  -4  13   2       45.79       44.79      4.08 o 
  -3  13   2        6.61        8.91      1.30 o 
  -2  13   2       48.30       52.05      2.30 o 
  -1  13   2       15.80       15.86      1.29 o 
   0  13   2        1.42        2.24      1.01 o 
  -2 -13   3       50.07       49.15      4.26 o 
  -1 -13   3       13.69       18.31      2.91 o 
   0 -13   3       38.01       44.62      2.95 o 
   1 -13   3       12.00       13.52      1.93 o 
   2 -13   3       20.24       26.62      2.52 o 
   3 -13   3        0.01       -0.05      1.15 o 
  -4 -12   3       43.10       47.53      7.41 o 
  -3 -12   3        2.73        0.30      1.61 o 
  -2 -12   3       61.78       52.86      4.22 o 
  -1 -12   3       36.49       38.07      2.76 o 
   0 -12   3       52.02       50.82      2.95 o 
   1 -12   3        1.14        0.91      1.03 o 
   2 -12   3        2.70        2.09      1.12 o 
   3 -12   3        5.77        7.45      1.54 o 
   4 -12   3        8.20        3.29      1.27 o 
   5 -12   3       13.70       13.00      3.70 o 
  -5 -11   3       16.27        9.58      4.09 o 
  -4 -11   3       39.91       35.91      5.88 o 
  -3 -11   3        6.05        9.77      2.27 o 
  -2 -11   3        0.28       -1.03      1.10 o 
  -1 -11   3      119.84      117.21      4.39 o 
   0 -11   3        4.11        1.58      0.93 o 
   1 -11   3        0.36        0.91      0.64 o 
   2 -11   3       14.66       12.73      1.27 o 
   3 -11   3       24.22       28.07      2.31 o 
   4 -11   3        2.31        2.51      1.17 o 
   5 -11   3       11.28       14.84      1.98 o 
   6 -11   3       24.10       25.62      2.52 o 
  -6 -10   3        0.95        8.18      3.71 o 
  -5 -10   3        0.01       -0.13      2.56 o 
  -4 -10   3       33.17       29.01      4.98 o 
  -3 -10   3      121.05      104.61      9.20 o 
  -2 -10   3       20.61       18.33      1.58 o 
  -1 -10   3       95.56       85.59      2.93 o 
   0 -10   3        0.07       -0.24      0.49 o 
   1 -10   3        0.56       -0.66      0.92 o 
   2 -10   3      127.43      122.07      5.92 o 
   3 -10   3       50.85       45.29      3.47 o 
   4 -10   3       15.17       13.60      1.79 o 
   5 -10   3        8.27        8.76      2.28 o 
   6 -10   3       29.45       24.56      2.33 o 
   7 -10   3        3.98        3.32      1.29 o 
  -7  -9   3        0.25        1.41      2.94 o 
  -6  -9   3        6.48        7.80      3.45 o 
  -5  -9   3       10.25        7.80      3.32 o 
  -4  -9   3       68.47       72.59      6.77 o 
  -3  -9   3       60.48       71.05      6.52 o 
  -2  -9   3       49.52       42.75      2.02 o 
  -1  -9   3      236.84      241.21      4.10 o 
   0  -9   3      265.08      273.87      4.40 o 
   1  -9   3        0.21        0.75      0.57 o 
   2  -9   3        4.21        2.12      0.76 o 
   3  -9   3       82.64       77.31      2.56 o 
   4  -9   3        5.71        7.55      1.35 o 
   5  -9   3        0.96        1.14      0.85 o 
   6  -9   3       11.40       17.15      1.93 o 
   7  -9   3        2.31        4.47      1.48 o 
   8  -9   3        5.77        6.18      1.52 o 
  -8  -8   3        0.94        6.90      3.07 o 
  -7  -8   3       53.39       62.87      7.03 o 
  -6  -8   3      109.39      122.94      9.07 o 
  -5  -8   3        1.08        2.39      1.73 o 
  -4  -8   3       70.84       67.86      6.39 o 
  -3  -8   3       50.66       47.64      1.50 o 
  -2  -8   3        6.14        5.24      0.86 o 
  -1  -8   3      244.49      223.00      5.02 o 
   0  -8   3      433.79      421.35      5.08 o 
   1  -8   3       17.77       18.94      0.95 o 
   2  -8   3       68.78       67.34      1.89 o 
   3  -8   3      377.12      360.66      6.42 o 
   4  -8   3       56.93       50.94      2.67 o 
   5  -8   3        1.95        0.82      0.71 o 
   6  -8   3        0.08       -0.31      0.72 o 
   7  -8   3        0.02        0.18      0.90 o 
   8  -8   3       32.23       33.49      2.58 o 
  -9  -7   3        0.23       -0.26      2.56 o 
  -8  -7   3       25.96       27.73      5.24 o 
  -7  -7   3        9.38        7.28      3.32 o 
  -6  -7   3      159.50      160.62      5.69 o 
  -5  -7   3      148.18      156.92      8.37 o 
  -4  -7   3        6.39        7.48      0.77 o 
  -3  -7   3      641.30      643.60      7.82 o 
  -2  -7   3       41.52       46.36      1.28 o 
  -1  -7   3        0.08        0.71      0.30 o 
   0  -7   3       34.79       37.20      0.90 o 
   1  -7   3        9.45       15.88      0.76 o 
   2  -7   3       42.64       43.27      1.49 o 
   3  -7   3       71.09       56.51      2.11 o 
   4  -7   3       24.53       18.89      1.43 o 
   5  -7   3       60.52       51.57      3.08 o 
   6  -7   3       43.24       32.76      1.97 o 
   7  -7   3        0.00       -0.15      0.81 o 
   8  -7   3       18.08       20.92      1.42 o 
  -9  -6   3       37.24       36.93      5.75 o 
  -8  -6   3       32.54       34.50      5.11 o 
  -7  -6   3      174.10      177.25      9.97 o 
  -6  -6   3       11.47       20.23      2.13 o 
  -5  -6   3       76.96       74.27      4.92 o 
  -4  -6   3      339.18      326.09      6.70 o 
  -3  -6   3       96.50      120.03      1.73 o 
  -2  -6   3       21.36       27.55      1.98 o 
  -1  -6   3       28.49       43.25      1.09 o 
   0  -6   3      884.09      907.53      9.47 o 
   1  -6   3      194.48      209.36      2.89 o 
   2  -6   3       67.86       68.38      2.06 o 
   3  -6   3       34.81       29.43      1.53 o 
   4  -6   3       45.00       39.64      2.31 o 
   5  -6   3        1.43        2.31      0.52 o 
   6  -6   3       58.09       61.11      2.52 o 
   7  -6   3       91.48       82.18      2.49 o 
   8  -6   3        1.71       -0.15      0.64 o 
   9  -6   3        5.23        5.74      1.11 o 
 -10  -5   3       23.62       19.13      3.96 o 
  -9  -5   3       86.95       86.52      7.41 o 
  -8  -5   3       12.73        7.67      2.81 o 
  -7  -5   3        0.03       -0.23      0.85 o 
  -6  -5   3       43.40       43.03      4.35 o 
  -5  -5   3      282.59      300.56      6.38 o 
  -4  -5   3      143.93      152.90      2.03 o 
  -3  -5   3       16.98       22.77      0.82 o 
  -2  -5   3       22.39       14.80      0.62 o 
  -1  -5   3      679.08      795.07      9.74 o 
   0  -5   3       44.68       53.26      1.28 o 
   1  -5   3       33.65       48.85      1.37 o 
   2  -5   3      259.80      296.71      3.82 o 
   3  -5   3      221.02      202.58      2.46 o 
   4  -5   3      174.28      146.42      2.49 o 
   5  -5   3      218.23      203.55      3.67 o 
   6  -5   3      146.42      126.29      4.05 o 
   7  -5   3      184.76      169.07      3.83 o 
   8  -5   3       22.15       26.54      2.32 o 
   9  -5   3       24.55       25.04      1.81 o 
 -10  -4   3       25.58       22.30      2.79 o 
  -9  -4   3       79.70       94.44      7.41 o 
  -8  -4   3       38.95       36.25      3.07 o 
  -7  -4   3      161.31      136.49      5.23 o 
  -6  -4   3     1143.09     1112.41     21.31 o 
  -5  -4   3       61.49       59.99      2.12 o 
  -4  -4   3       33.24       30.01      1.35 o 
  -3  -4   3       80.35       88.48      1.56 o 
  -2  -4   3      166.89      157.27      2.67 o 
  -1  -4   3      165.31      194.21      2.90 o 
   0  -4   3      473.25      525.80      5.74 o 
   1  -4   3      128.53      135.62      2.03 o 
   2  -4   3      922.33     1025.60      8.16 o 
   3  -4   3      344.86      342.77      3.52 o 
   4  -4   3       54.65       53.24      1.25 o 
   5  -4   3       44.24       40.04      1.53 o 
   6  -4   3        0.57        1.02      0.56 o 
   7  -4   3        9.48       12.29      1.22 o 
   8  -4   3        5.76        5.21      0.97 o 
   9  -4   3       33.71       33.85      2.00 o 
 -10  -3   3       44.30       41.33      3.44 o 
  -9  -3   3       50.65       35.40      4.60 o 
  -8  -3   3       26.01       22.24      2.48 o 
  -7  -3   3      314.64      280.62      7.95 o 
  -6  -3   3        1.64        2.85      0.92 o 
  -5  -3   3      367.90      379.50      5.00 o 
  -4  -3   3       59.62       58.20      1.51 o 
  -3  -3   3     1010.66     1115.85     11.92 o 
  -2  -3   3     1001.74     1122.33     10.94 o 
  -1  -3   3       40.33       40.18      0.81 o 
   0  -3   3      731.21      787.64      6.41 o 
   1  -3   3        0.03        0.23      0.14 o 
   2  -3   3      181.24      210.90      3.05 o 
   3  -3   3      494.20      520.25      5.04 o 
   4  -3   3      238.29      232.93      3.42 o 
   5  -3   3        1.10        2.92      0.52 o 
   6  -3   3      917.16      875.24     10.95 o 
   7  -3   3       40.49       35.83      2.20 o 
   8  -3   3       35.47       35.48      1.92 o 
   9  -3   3       16.61       13.15      1.70 o 
 -11  -2   3        0.36        3.07      2.43 o 
 -10  -2   3       80.29       80.57      4.44 o 
  -9  -2   3       17.39       24.11      5.69 o 
  -8  -2   3      137.92      132.09      5.33 o 
  -7  -2   3       31.38       30.36      2.62 o 
  -6  -2   3      435.80      432.65      7.59 o 
  -5  -2   3      178.36      170.33      2.28 o 
  -4  -2   3      275.31      299.68      3.53 o 
  -3  -2   3      192.40      198.56      1.92 o 
  -2  -2   3       19.88       20.11      0.64 o 
  -1  -2   3      145.04      152.77      1.48 o 
   0  -2   3      230.21      231.45      2.12 o 
   1  -2   3       37.76       30.50      0.87 o 
   2  -2   3      146.15      164.94      2.06 o 
   3  -2   3      595.97      638.92      6.54 o 
   4  -2   3        3.00        0.83      0.40 o 
   5  -2   3        1.85        3.58      1.11 o 
   6  -2   3       44.75       40.02      1.51 o 
   7  -2   3       65.89       68.07      2.41 o 
   8  -2   3       21.84       27.12      1.70 o 
   9  -2   3       31.67       47.30      2.73 o 
 -11  -1   3        4.18        5.11      2.68 o 
 -10  -1   3       55.26       52.26      8.31 o 
  -9  -1   3        0.22       -0.57      0.95 o 
  -8  -1   3      108.43      106.92      3.43 o 
  -7  -1   3      180.57      179.02      4.34 o 
  -6  -1   3     1148.83     1154.31     11.81 o 
  -5  -1   3       39.34       36.36      1.06 o 
  -4  -1   3      137.56      134.94      2.62 o 
  -3  -1   3       55.29       45.07      0.74 o 
  -2  -1   3     1685.17     1700.67     13.21 o 
  -1  -1   3     1041.94     1021.64      7.25 o 
   0  -1   3      373.60      379.32      2.99 o 
   1  -1   3       42.46       39.34      0.84 o 
   2  -1   3       14.29       14.26      0.75 o 
   3  -1   3      857.18      854.46      9.13 o 
   4  -1   3      451.27      437.86      5.52 o 
   5  -1   3       45.33       46.73      1.44 o 
   6  -1   3       34.60       36.65      1.71 o 
   7  -1   3      267.45      256.54      9.95 o 
   8  -1   3      142.63      149.92      5.21 o 
   9  -1   3       36.24       33.69      2.95 o 
 -11   0   3        2.43        1.53      2.04 o 
 -10   0   3       31.78       32.87      2.37 o 
  -9   0   3       67.78       71.25      5.08 o 
  -8   0   3      313.88      303.51      6.52 o 
  -7   0   3        0.05       -0.40      0.40 o 
  -6   0   3       16.36       22.57      0.68 o 
  -5   0   3      715.50      779.60      7.03 o 
  -4   0   3      169.09      176.59      2.02 o 
  -3   0   3     1419.26     1474.05     12.33 o 
  -2   0   3     1061.57     1054.55      8.93 o 
  -1   0   3      521.09      514.99      3.73 o 
   0   0   3      410.33      424.55      3.74 o 
   1   0   3      173.01      157.92      2.06 o 
   2   0   3       72.69       69.38      1.29 o 
   3   0   3      281.75      289.64      3.54 o 
   4   0   3       22.16       23.52      0.99 o 
   5   0   3        0.27       -0.07      0.39 o 
   6   0   3        1.07        2.31      0.74 o 
   7   0   3       65.46       65.40      2.52 o 
   8   0   3       15.90       18.21      2.27 o 
   9   0   3       13.61       15.74      2.36 o 
 -11   1   3       34.93       36.17      4.15 o 
 -10   1   3       24.35       21.69      2.49 o 
  -9   1   3       51.23       48.11      2.23 o 
  -8   1   3       62.25       62.24      2.59 o 
  -7   1   3      121.92      120.63      2.16 o 
  -6   1   3       43.56       44.93      1.02 o 
  -5   1   3      966.96     1018.29     10.45 o 
  -4   1   3     1284.90     1419.78     12.00 o 
  -3   1   3      477.00      507.83      4.71 o 
  -2   1   3        3.76        3.20      0.21 o 
  -1   1   3       89.16       88.77      1.00 o 
   0   1   3       69.17       62.73      0.88 o 
   1   1   3     1400.14     1424.57     11.31 o 
   2   1   3      279.43      296.60      3.53 o 
   3   1   3        1.50        4.25      0.43 o 
   4   1   3      127.88      113.67      1.98 o 
   5   1   3        4.36        5.50      0.65 o 
   6   1   3       78.81       76.79      2.37 o 
   7   1   3      102.02      100.33      3.12 o 
   8   1   3       35.06       33.88      3.06 o 
   9   1   3      131.28      149.90      9.20 o 
 -11   2   3       48.86       56.25      6.20 o 
 -10   2   3        3.87        6.12      2.04 o 
  -9   2   3       15.52       19.99      1.96 o 
  -8   2   3        4.63        4.00      0.69 o 
  -7   2   3      457.18      433.97      5.38 o 
  -6   2   3        7.74        6.73      0.54 o 
  -5   2   3       73.18       86.10      1.70 o 
  -4   2   3        1.42        0.46      0.24 o 
  -3   2   3      973.56     1009.10      9.24 o 
  -2   2   3      593.83      572.57      4.83 o 
  -1   2   3      407.87      402.88      4.02 o 
   0   2   3       19.26       15.67      0.55 o 
   1   2   3       63.34       50.55      1.31 o 
   2   2   3        0.34        0.05      0.17 o 
   3   2   3        0.19        0.80      0.33 o 
   4   2   3       53.23       50.50      1.34 o 
   5   2   3      111.22       95.62      3.00 o 
   6   2   3       38.48       37.41      1.70 o 
   7   2   3       34.55       31.03      2.05 o 
   8   2   3       24.84       25.03      2.66 o 
   9   2   3       22.26       17.12      3.96 o 
 -11   3   3       33.57       40.43      3.04 o 
 -10   3   3        4.01        3.63      1.28 o 
  -9   3   3      131.14      121.46     10.42 o 
  -8   3   3       21.06       21.57      1.13 o 
  -7   3   3      154.34      160.83      2.55 o 
  -6   3   3       36.49       66.98      3.01 o 
  -5   3   3       18.68       27.85      1.10 o 
  -4   3   3      198.43      199.26      2.53 o 
  -3   3   3     4010.24     4278.42     39.07 o 
  -2   3   3      608.03      537.43      5.05 o 
  -1   3   3       21.33       23.01      0.76 o 
   0   3   3       18.53       31.34      0.74 o 
   1   3   3       79.03       64.32      1.18 o 
   2   3   3       26.50       18.55      0.69 o 
   3   3   3       13.64       13.77      0.65 o 
   4   3   3       23.38       22.97      0.99 o 
   5   3   3       12.19       12.80      1.03 o 
   6   3   3      156.30      156.48      4.23 o 
   7   3   3       82.01       80.59      3.15 o 
   8   3   3       30.85       35.68      3.15 o 
 -11   4   3        0.22        1.63      1.16 o 
 -10   4   3       10.65        7.52      1.49 o 
  -9   4   3       94.68       93.80      3.10 o 
  -8   4   3        3.23        2.74      0.72 o 
  -7   4   3       53.71       53.85      1.65 o 
  -6   4   3       52.55       65.87      1.47 o 
  -5   4   3      273.49      267.88      3.10 o 
  -4   4   3       28.68       29.87      0.90 o 
  -3   4   3      235.19      245.33      3.01 o 
  -2   4   3      274.13      250.64      2.96 o 
  -1   4   3        6.86        8.62      0.87 o 
   0   4   3       24.99       13.88      0.61 o 
   1   4   3      450.93      438.49      5.40 o 
   2   4   3        4.22        2.67      0.42 o 
   3   4   3       35.75       32.56      1.16 o 
   4   4   3       86.81       83.43      2.62 o 
   5   4   3       47.44       45.49      2.12 o 
   6   4   3       27.67       28.26      1.84 o 
   7   4   3        8.64       13.91      4.28 o 
   8   4   3       15.54       16.99      2.81 o 
 -11   5   3       64.43       68.59      3.61 o 
 -10   5   3        0.68       -0.35      1.21 o 
  -9   5   3        1.31        3.11      0.75 o 
  -8   5   3        8.68       10.71      0.93 o 
  -7   5   3        6.64        7.41      0.78 o 
  -6   5   3        8.64        9.19      0.93 o 
  -5   5   3       93.56       86.27      1.64 o 
  -4   5   3       89.89      102.79      2.13 o 
  -3   5   3       18.44       26.09      1.84 o 
  -2   5   3     1041.48     1081.28     10.64 o 
  -1   5   3       24.72       33.49      0.80 o 
   0   5   3      426.30      414.06      5.13 o 
   1   5   3      339.77      356.37      4.68 o 
   2   5   3       40.65       43.72      1.29 o 
   3   5   3      120.73      112.43      2.98 o 
   4   5   3      425.72      404.01      7.39 o 
   5   5   3       66.63       69.11      2.62 o 
   6   5   3       13.77       11.96      1.70 o 
   7   5   3       42.31       45.25      3.29 o 
   8   5   3        6.00        4.41      1.72 o 
 -11   6   3        5.92        7.96      1.51 o 
 -10   6   3        4.10        5.40      1.28 o 
  -9   6   3       36.87       42.88      1.69 o 
  -8   6   3      861.70      811.56     10.05 o 
  -7   6   3       30.83       30.23      1.69 o 
  -6   6   3       55.14       60.52      2.32 o 
  -5   6   3        5.60        6.25      0.83 o 
  -4   6   3        5.15        4.18      0.54 o 
  -3   6   3       15.88       24.59      0.78 o 
  -2   6   3      317.39      296.67      3.98 o 
  -1   6   3       77.34       86.67      2.08 o 
   0   6   3      292.47      290.70      3.96 o 
   1   6   3      303.11      303.36      4.22 o 
   2   6   3      319.42      326.78      5.20 o 
   3   6   3       13.76       23.94      1.46 o 
   4   6   3       22.16       16.86      1.41 o 
   5   6   3        2.88        2.42      0.83 o 
   6   6   3        4.22       10.40      1.81 o 
   7   6   3       34.88       39.36      3.22 o 
 -10   7   3       12.01       10.03      2.12 o 
  -9   7   3      262.74      253.44      4.78 o 
  -8   7   3      175.22      174.80      4.18 o 
  -7   7   3       41.48       39.46      2.07 o 
  -6   7   3        6.72        5.19      0.93 o 
  -5   7   3      207.95      196.07      4.73 o 
  -4   7   3      112.89      104.73      3.75 o 
  -3   7   3       34.09       45.81      2.31 o 
  -2   7   3      214.57      233.67      3.39 o 
  -1   7   3      100.29      110.46      1.79 o 
   0   7   3      138.72      141.95      2.97 o 
   1   7   3      576.63      555.40      9.08 o 
   2   7   3      661.65      614.35      8.65 o 
   3   7   3       59.04       52.36      2.20 o 
   4   7   3       20.42       21.28      1.63 o 
   5   7   3       58.04       56.63      2.60 o 
   6   7   3        6.24        7.23      1.65 o 
   7   7   3        0.03       -2.04      2.04 o 
 -10   8   3       62.12       51.82      3.70 o 
  -9   8   3        8.02        3.75      1.25 o 
  -8   8   3        0.21        0.68      1.22 o 
  -7   8   3       79.71       75.74      3.20 o 
  -6   8   3      166.45      157.52      3.98 o 
  -5   8   3        2.03        2.58      0.70 o 
  -4   8   3        0.15       -0.36      0.36 o 
  -3   8   3       32.67       31.08      1.22 o 
  -2   8   3      125.51      119.71      6.26 o 
  -1   8   3      311.78      308.54      5.31 o 
   0   8   3      131.56      115.86      3.78 o 
   1   8   3       82.71       81.44      1.97 o 
   2   8   3        1.76        5.20      0.92 o 
   3   8   3       18.64       15.31      2.64 o 
   4   8   3       72.69       71.75      5.81 o 
   5   8   3        0.59       -0.13      1.15 o 
   6   8   3        4.33        2.81      1.66 o 
  -9   9   3        1.31        3.01      1.12 o 
  -8   9   3       49.19       56.54      3.21 o 
  -7   9   3       39.09       37.61      2.46 o 
  -6   9   3        3.55        3.62      0.89 o 
  -5   9   3        0.22        0.41      0.56 o 
  -4   9   3      117.19      116.40      3.81 o 
  -3   9   3        1.54        2.28      0.92 o 
  -2   9   3       13.62       11.82      1.15 o 
  -1   9   3      148.75      143.49      9.71 o 
   0   9   3       23.51       25.14      2.43 o 
   1   9   3       21.01       15.59      2.94 o 
   2   9   3       55.69       54.89      2.61 o 
   3   9   3       14.57       13.70      1.61 o 
   4   9   3       61.37       57.00      3.83 o 
   5   9   3        2.74        1.02      1.41 o 
  -9  10   3        2.73        2.02      1.39 o 
  -8  10   3       55.46       58.42      7.17 o 
  -7  10   3       13.84       12.71      1.70 o 
  -6  10   3       18.56       15.56      1.57 o 
  -5  10   3      251.76      245.87      5.45 o 
  -4  10   3       85.73       80.03      2.17 o 
  -3  10   3       19.87       20.52      1.56 o 
  -2  10   3        3.53        4.44      0.90 o 
  -1  10   3       58.64       62.07      6.20 o 
   0  10   3        0.10        0.30      0.70 o 
   1  10   3      356.32      329.63      7.73 o 
   2  10   3       15.85       13.93      1.55 o 
   3  10   3        3.06        2.73      1.06 o 
   4  10   3       18.06       19.04      2.56 o 
  -8  11   3       20.61       18.58      2.21 o 
  -7  11   3        0.06       -0.78      1.05 o 
  -6  11   3       16.16       19.95      3.77 o 
  -5  11   3       69.28       68.69      4.72 o 
  -4  11   3       68.04       69.08      2.11 o 
  -3  11   3       41.22       43.87      1.52 o 
  -2  11   3        0.41        1.36      0.65 o 
  -1  11   3        4.66        3.26      0.82 o 
   0  11   3       22.06       23.12      2.30 o 
   1  11   3       26.01       26.17      1.93 o 
   2  11   3        0.16        0.67      0.95 o 
   3  11   3       20.40       12.78      2.04 o 
  -7  12   3       30.82       30.41      7.16 o 
  -6  12   3        0.67        0.03      0.89 o 
  -5  12   3       29.43       25.72      2.03 o 
  -4  12   3       15.32       18.20      1.65 o 
  -3  12   3        0.56        0.55      0.71 o 
  -2  12   3       10.90       10.48      1.20 o 
  -1  12   3       12.99       11.65      1.66 o 
   0  12   3       29.12       33.23      4.47 o 
   1  12   3       44.22       44.95      2.50 o 
   2  12   3       76.78       71.73      4.41 o 
  -5  13   3        5.83        6.08      1.83 o 
  -4  13   3       12.69       11.78      2.05 o 
  -3  13   3        0.13        1.05      0.90 o 
  -2  13   3       33.58       31.34      1.94 o 
  -1  13   3       13.73       17.50      1.40 o 
   0  13   3        1.36        1.25      0.98 o 
  -2 -13   4        7.83        7.28      3.32 o 
  -1 -13   4        1.41       -0.38      2.04 o 
   0 -13   4        6.94        8.01      2.03 o 
   1 -13   4       45.74       56.08      3.34 o 
   2 -13   4        1.28        1.92      1.24 o 
  -4 -12   4        1.81        2.44      2.68 o 
  -3 -12   4       60.41       58.17      4.63 o 
  -2 -12   4      101.25      108.31      5.84 o 
  -1 -12   4        1.47        0.72      1.73 o 
   0 -12   4       37.86       39.74      6.15 o 
   1 -12   4       81.34       80.55      5.08 o 
   2 -12   4        1.16        1.66      1.10 o 
   3 -12   4       15.49       13.23      2.30 o 
   4 -12   4        3.84        3.91      1.42 o 
  -5 -11   4        8.88       13.29      4.47 o 
  -4 -11   4       27.96       27.05      3.47 o 
  -3 -11   4       15.61       21.05      4.92 o 
  -2 -11   4       62.38       61.53      4.47 o 
  -1 -11   4        0.12        1.07      0.89 o 
   0 -11   4        2.42        2.35      1.19 o 
   1 -11   4        0.17       -0.12      0.88 o 
   2 -11   4        2.73        2.66      1.02 o 
   3 -11   4       55.79       52.32      3.02 o 
   4 -11   4        1.39       -0.90      0.90 o 
   5 -11   4       11.34       11.52      1.91 o 
   6 -11   4       41.35       44.06      3.15 o 
  -6 -10   4       11.34       14.44      4.35 o 
  -5 -10   4       10.73        8.31      3.32 o 
  -4 -10   4        0.69        1.41      2.56 o 
  -3 -10   4       21.93       25.28      4.22 o 
  -2 -10   4       95.72       90.02      3.62 o 
  -1 -10   4        3.27        5.99      1.06 o 
   0 -10   4        7.84        6.77      2.23 o 
   1 -10   4       14.89       18.38      1.81 o 
   2 -10   4       15.74       15.29      1.80 o 
   3 -10   4       56.01       58.60      3.07 o 
   4 -10   4       27.63       21.77      2.12 o 
   5 -10   4       13.75       13.13      1.81 o 
   6 -10   4        2.49        2.88      1.23 o 
  -7  -9   4        4.38        2.81      2.68 o 
  -6  -9   4       18.48       25.81      5.37 o 
  -5  -9   4       15.83       15.21      4.22 o 
  -4  -9   4       22.83       28.24      4.98 o 
  -3  -9   4        9.38        9.20      3.19 o 
  -2  -9   4        4.64        4.08      0.91 o 
  -1  -9   4        0.00        0.53      0.59 o 
   0  -9   4      193.22      192.27      4.19 o 
   1  -9   4       86.91       83.58      2.60 o 
   2  -9   4       20.04       17.43      1.37 o 
   3  -9   4       31.08       27.40      1.75 o 
   4  -9   4       92.67       88.83      3.61 o 
   5  -9   4        8.95        4.68      1.25 o 
   6  -9   4        2.73        6.38      1.78 o 
   7  -9   4        3.79        5.11      1.57 o 
  -8  -8   4       21.09       21.85      5.11 o 
  -7  -8   4        7.02       10.48      3.71 o 
  -6  -8   4        2.39        1.79      2.43 o 
  -5  -8   4      167.62      173.24      5.20 o 
  -4  -8   4       18.54       23.90      1.98 o 
  -3  -8   4       56.81       57.38      5.75 o 
  -2  -8   4       38.18       45.64      2.95 o 
  -1  -8   4        0.30        0.36      0.43 o 
   0  -8   4      267.07      248.49      4.22 o 
   1  -8   4      105.66      102.95      2.78 o 
   2  -8   4       63.90       62.56      2.27 o 
   3  -8   4        1.23        0.86      0.68 o 
   4  -8   4      168.83      162.63      6.12 o 
   5  -8   4        3.02        2.84      0.89 o 
   6  -8   4       12.15        8.94      2.11 o 
   7  -8   4        0.29        0.55      1.08 o 
   8  -8   4        0.05       -0.97      0.97 o 
  -9  -7   4       23.95       27.60      5.50 o 
  -8  -7   4      111.29       95.59      8.56 o 
  -7  -7   4        0.06        0.26      2.04 o 
  -6  -7   4       12.62       11.27      3.26 o 
  -5  -7   4       20.82       22.06      2.07 o 
  -4  -7   4       77.68       73.63      2.32 o 
  -3  -7   4      134.31      131.13      2.94 o 
  -2  -7   4      125.06      124.26      2.09 o 
  -1  -7   4       17.38       16.73      0.97 o 
   0  -7   4       72.61       67.65      1.88 o 
   1  -7   4      441.09      473.41      7.39 o 
   2  -7   4      118.64      112.89      3.01 o 
   3  -7   4       20.37       19.81      1.42 o 
   4  -7   4      134.52      116.81      3.35 o 
   5  -7   4        1.16        1.85      0.77 o 
   6  -7   4      111.40      112.41      4.53 o 
   7  -7   4       92.24      108.68      3.52 o 
   8  -7   4        0.03        1.23      0.78 o 
  -9  -6   4        4.98        6.65      3.32 o 
  -8  -6   4      209.47      192.59     11.25 o 
  -7  -6   4      145.47      153.48      9.46 o 
  -6  -6   4        3.64        1.68      1.13 o 
  -5  -6   4       30.18       36.95      2.65 o 
  -4  -6   4      209.77      231.72      4.93 o 
  -3  -6   4       33.04       24.89      1.04 o 
  -2  -6   4      116.15      111.59      2.99 o 
  -1  -6   4        1.22        2.27      0.41 o 
   0  -6   4      221.48      222.20      3.22 o 
   1  -6   4      496.11      496.08      6.45 o 
   2  -6   4       97.63       81.93      4.08 o 
   3  -6   4       34.76       29.40      1.88 o 
   4  -6   4        3.21        0.75      0.32 o 
   5  -6   4       31.96       25.58      1.22 o 
   6  -6   4       39.24       39.33      1.96 o 
   7  -6   4       11.43       12.98      1.19 o 
   8  -6   4        3.39        5.63      1.06 o 
 -10  -5   4       70.13       55.08      6.65 o 
  -9  -5   4       41.10       39.36      5.62 o 
  -8  -5   4      159.37      128.82      8.56 o 
  -7  -5   4        5.63        7.72      2.30 o 
  -6  -5   4      628.60      580.60     13.17 o 
  -5  -5   4      420.47      385.04      7.45 o 
  -4  -5   4      161.99      155.86      4.03 o 
  -3  -5   4       32.84       46.05      1.77 o 
  -2  -5   4       25.25       27.82      0.93 o 
  -1  -5   4       42.52       46.59      1.25 o 
   0  -5   4       11.01       14.10      0.56 o 
   1  -5   4      163.45      147.63      2.18 o 
   2  -5   4       29.13       26.68      1.13 o 
   3  -5   4        0.04        0.26      0.29 o 
   4  -5   4       67.05       69.26      1.69 o 
   5  -5   4      645.67      599.42      8.08 o 
   6  -5   4        6.75        5.91      0.90 o 
   7  -5   4       12.50       12.67      1.27 o 
   8  -5   4        5.86        8.51      1.21 o 
 -10  -4   4        4.42        6.52      2.81 o 
  -9  -4   4       23.28       21.09      4.09 o 
  -8  -4   4      149.79      146.20      7.92 o 
  -7  -4   4      171.54      172.08     13.74 o 
  -6  -4   4       15.27       11.30      2.81 o 
  -5  -4   4       85.16       81.31      2.18 o 
  -4  -4   4       96.22       99.12      2.33 o 
  -3  -4   4        0.11        0.32      0.22 o 
  -2  -4   4      773.41      852.25      9.50 o 
  -1  -4   4       71.51       71.67      1.38 o 
   0  -4   4        0.41        1.63      0.21 o 
   1  -4   4      254.29      254.95      2.45 o 
   2  -4   4        4.99        6.22      0.45 o 
   3  -4   4      153.14      184.08      2.40 o 
   4  -4   4      238.88      253.98      3.73 o 
   5  -4   4       12.53       10.41      0.95 o 
   6  -4   4        2.99        2.79      0.70 o 
   7  -4   4       18.00       16.60      1.44 o 
   8  -4   4       22.70       24.64      1.99 o 
   9  -4   4        0.06        0.67      0.91 o 
 -10  -3   4       20.96       23.00      4.35 o 
  -9  -3   4       20.53       19.68      3.83 o 
  -8  -3   4      565.43      552.45     13.67 o 
  -7  -3   4      494.93      509.06     16.04 o 
  -6  -3   4       56.41       56.23      3.07 o 
  -5  -3   4      132.73      113.73      3.64 o 
  -4  -3   4        0.12        2.91      1.42 o 
  -3  -3   4       53.57       49.88      0.98 o 
  -2  -3   4       78.24       93.96      1.65 o 
  -1  -3   4      191.50      211.45      2.45 o 
   0  -3   4      230.89      249.00      2.36 o 
   1  -3   4      231.62      224.71      2.45 o 
   2  -3   4      145.38      137.43      2.02 o 
   3  -3   4        4.47        6.84      0.53 o 
   4  -3   4       19.17       21.09      1.01 o 
   5  -3   4       17.14       15.33      1.09 o 
   6  -3   4       64.38       55.79      2.15 o 
   7  -3   4      340.38      329.52      6.14 o 
   8  -3   4       13.12       14.87      1.46 o 
   9  -3   4       58.94       62.51      5.19 o 
 -11  -2   4       19.48       18.13      2.70 o 
 -10  -2   4       97.68      109.78      7.80 o 
  -9  -2   4       62.60       55.94      3.80 o 
  -8  -2   4        0.89        0.28      1.79 o 
  -7  -2   4       62.45       62.60      3.39 o 
  -6  -2   4      113.47      114.75      3.08 o 
  -5  -2   4     1375.12     1420.87     13.92 o 
  -4  -2   4     1057.62     1143.39     11.29 o 
  -3  -2   4      393.55      434.61      4.02 o 
  -2  -2   4       14.40       14.35      0.54 o 
  -1  -2   4        1.03        2.13      0.23 o 
   0  -2   4       91.73      117.17      1.32 o 
   1  -2   4      219.05      233.09      2.61 o 
   2  -2   4      578.54      604.21      5.77 o 
   3  -2   4       35.22       33.56      1.14 o 
   4  -2   4      345.37      345.75      5.25 o 
   5  -2   4      138.95      139.24      3.36 o 
   6  -2   4        4.13        3.27      0.97 o 
   7  -2   4       24.50       26.53      1.66 o 
   8  -2   4       54.34       52.85      3.71 o 
   9  -2   4        2.94        3.08      1.24 o 
 -11  -1   4        3.59        2.81      2.17 o 
 -10  -1   4       14.46       13.29      3.32 o 
  -9  -1   4      107.24      102.81     16.36 o 
  -8  -1   4        3.14        4.16      0.89 o 
  -7  -1   4       58.60       57.40      2.32 o 
  -6  -1   4      135.40      131.29      2.48 o 
  -5  -1   4     1947.14     1971.78     19.15 o 
  -4  -1   4        4.32       12.09      0.59 o 
  -3  -1   4      445.49      479.46      4.25 o 
  -2  -1   4      390.02      398.67      3.40 o 
  -1  -1   4     1147.37     1142.07      8.66 o 
   0  -1   4      284.95      331.88      2.96 o 
   1  -1   4      305.67      311.88      3.33 o 
   2  -1   4        4.43       10.61      0.72 o 
   3  -1   4      227.90      236.04      3.24 o 
   4  -1   4      446.25      452.48      5.38 o 
   5  -1   4      229.03      234.78      3.76 o 
   6  -1   4      207.30      205.82      4.40 o 
   7  -1   4       10.65       10.78      1.48 o 
   8  -1   4      428.39      429.68      8.80 o 
   9  -1   4       18.54       23.61      2.67 o 
 -11   0   4      114.20      133.42      8.69 o 
 -10   0   4       29.65       37.73      2.82 o 
  -9   0   4       30.35       28.34      2.00 o 
  -8   0   4       53.06       56.77      4.13 o 
  -7   0   4        0.26       -0.30      0.51 o 
  -6   0   4      105.67      111.19      1.62 o 
  -5   0   4      157.45      164.68      2.58 o 
  -4   0   4     1458.07     1444.83     12.33 o 
  -3   0   4       43.60       32.10      0.73 o 
  -2   0   4      521.56      533.15      4.40 o 
  -1   0   4      550.32      566.57      4.37 o 
   0   0   4      663.02      760.92      6.36 o 
   1   0   4       38.78       52.57      1.02 o 
   2   0   4      278.63      255.93      2.97 o 
   3   0   4        8.57       14.38      0.98 o 
   4   0   4      161.09      162.68      3.62 o 
   5   0   4       73.42       66.83      1.90 o 
   6   0   4       76.40       75.75      2.49 o 
   7   0   4      117.46      119.46      3.85 o 
   8   0   4        7.18        6.94      1.72 o 
   9   0   4        1.13        0.02      3.19 o 
 -11   1   4        0.27        0.19      1.08 o 
 -10   1   4       37.51       36.47      4.54 o 
  -9   1   4       16.03       15.06      2.29 o 
  -8   1   4       62.25       58.36      2.64 o 
  -7   1   4      217.99      221.62      3.20 o 
  -6   1   4        5.94        7.05      0.85 o 
  -5   1   4     1288.26     1330.32     12.19 o 
  -4   1   4     2735.65     2823.92     23.27 o 
  -3   1   4       17.13       29.69      0.98 o 
  -2   1   4      177.41      187.75      3.49 o 
  -1   1   4      862.85      876.60      6.85 o 
   0   1   4     1044.17     1106.09      8.54 o 
   1   1   4     1082.50     1153.78      9.47 o 
   2   1   4      469.71      505.68      5.45 o 
   3   1   4       20.46       24.96      0.95 o 
   4   1   4        6.16        6.44      0.66 o 
   5   1   4       79.21       78.46      2.56 o 
   6   1   4       78.74       78.48      2.75 o 
   7   1   4       93.58       87.06      2.85 o 
   8   1   4       35.69       41.38      3.16 o 
 -11   2   4       22.52       17.67      2.21 o 
 -10   2   4      118.74      127.28     10.54 o 
  -9   2   4        0.20       -0.62      0.73 o 
  -8   2   4       12.00       11.09      1.26 o 
  -7   2   4        8.09        6.91      0.63 o 
  -6   2   4      141.77      165.03      2.59 o 
  -5   2   4       42.59       54.15      1.39 o 
  -4   2   4      174.76      175.84      2.80 o 
  -3   2   4      144.45      131.52      1.80 o 
  -2   2   4      576.89      578.67      5.25 o 
  -1   2   4     1806.22     1759.21     14.54 o 
   0   2   4      642.38      663.45      6.81 o 
   1   2   4      342.38      318.06      3.66 o 
   2   2   4      110.56      122.04      1.97 o 
   3   2   4       32.52       33.94      1.34 o 
   4   2   4      237.50      199.97      3.42 o 
   5   2   4      210.97      200.21      4.37 o 
   6   2   4       36.60       35.66      2.42 o 
   7   2   4       40.12       38.75      2.36 o 
   8   2   4       20.23       19.09      2.88 o 
 -11   3   4       96.26      100.58      4.48 o 
 -10   3   4       77.23       69.50      3.44 o 
  -9   3   4      134.71      124.61      4.36 o 
  -8   3   4       13.77       15.12      0.99 o 
  -7   3   4      124.60      120.10      2.30 o 
  -6   3   4       15.30       10.74      0.64 o 
  -5   3   4        0.98        1.34      0.30 o 
  -4   3   4      618.79      663.05      7.03 o 
  -3   3   4      100.89      106.50      1.78 o 
  -2   3   4      359.84      351.51      4.01 o 
  -1   3   4      662.24      632.98      6.13 o 
   0   3   4     1098.04     1208.37     14.54 o 
   1   3   4      192.55      220.74      3.05 o 
   2   3   4      140.48      139.74      2.82 o 
   3   3   4        4.33        6.52      0.65 o 
   4   3   4       88.92       87.36      2.07 o 
   5   3   4        0.41        1.16      0.62 o 
   6   3   4        9.05       11.04      1.53 o 
   7   3   4       12.66       21.35      3.43 o 
   8   3   4       16.61       19.78      2.66 o 
 -11   4   4       26.75       28.00      5.05 o 
 -10   4   4       15.44       11.92      1.65 o 
  -9   4   4       53.05       53.05      2.76 o 
  -8   4   4        2.53        4.32      0.82 o 
  -7   4   4       25.13       28.97      1.62 o 
  -6   4   4       27.54       21.70      0.88 o 
  -5   4   4      201.17      218.06      2.90 o 
  -4   4   4       61.27       43.46      1.06 o 
  -3   4   4      372.11      384.73      3.96 o 
  -2   4   4      133.18      121.46      2.10 o 
  -1   4   4      114.10       99.23      2.17 o 
   0   4   4      276.30      260.81      3.37 o 
   1   4   4       17.74       12.00      1.03 o 
   2   4   4      186.13      183.07      2.99 o 
   3   4   4      139.21      128.54      2.84 o 
   4   4   4       11.06        9.88      1.21 o 
   5   4   4      111.11      108.75      3.42 o 
   6   4   4        3.35        1.79      0.92 o 
   7   4   4        4.24        7.05      1.76 o 
   8   4   4       11.91       10.45      2.30 o 
 -11   5   4        0.03        1.44      1.10 o 
 -10   5   4      152.26      174.02      5.50 o 
  -9   5   4       12.37       12.86      1.13 o 
  -8   5   4       22.64       22.07      1.18 o 
  -7   5   4      152.79      148.30      2.64 o 
  -6   5   4       48.85       43.00      1.26 o 
  -5   5   4       71.41       79.89      2.12 o 
  -4   5   4        9.71        6.40      0.58 o 
  -3   5   4      209.94      224.59      2.94 o 
  -2   5   4       24.17       19.60      1.07 o 
  -1   5   4      176.55      163.29      2.42 o 
   0   5   4       76.83       67.22      1.80 o 
   1   5   4       63.47       76.93      1.76 o 
   2   5   4       52.34       53.78      1.72 o 
   3   5   4       75.59       75.44      2.50 o 
   4   5   4       11.55       12.28      1.25 o 
   5   5   4      124.80      131.97      8.12 o 
   6   5   4        0.66       -0.20      0.76 o 
   7   5   4        6.06        6.24      1.75 o 
 -11   6   4        3.34        6.51      1.43 o 
 -10   6   4        0.34        0.78      0.95 o 
  -9   6   4       63.66       65.56      2.03 o 
  -8   6   4       23.57       23.28      1.42 o 
  -7   6   4       64.53       67.36      1.68 o 
  -6   6   4       46.01       42.45      1.19 o 
  -5   6   4       12.05       11.41      0.94 o 
  -4   6   4       28.84       31.18      1.53 o 
  -3   6   4        6.95        5.18      0.52 o 
  -2   6   4      125.99      113.26      1.75 o 
  -1   6   4      548.35      537.02      6.88 o 
   0   6   4        3.03        3.50      0.49 o 
   1   6   4        8.71        7.33      1.01 o 
   2   6   4      779.61      741.57     11.59 o 
   3   6   4      147.93      143.12      3.73 o 
   4   6   4       61.26       58.34      2.45 o 
   5   6   4       29.68       30.52      3.98 o 
   6   6   4        0.24        0.78      1.20 o 
   7   6   4        1.07        2.80      1.60 o 
 -10   7   4      118.98      116.29      4.15 o 
  -9   7   4      200.69      196.57      4.07 o 
  -8   7   4        6.55        7.78      1.03 o 
  -7   7   4      114.06      107.93      3.89 o 
  -6   7   4       71.22       67.30      2.89 o 
  -5   7   4        1.16        0.58      0.88 o 
  -4   7   4        5.85        6.43      0.74 o 
  -3   7   4       24.42       24.79      1.84 o 
  -2   7   4       36.91       31.81      1.40 o 
  -1   7   4      166.54      179.04      5.27 o 
   0   7   4       34.09       37.16      1.60 o 
   1   7   4        3.50        2.92      1.06 o 
   2   7   4       24.17       25.88      1.92 o 
   3   7   4       69.91       76.50      3.31 o 
   4   7   4       18.92       23.19      2.07 o 
   5   7   4       39.19       40.24      2.78 o 
   6   7   4       21.56       14.95      2.81 o 
 -10   8   4      140.34      144.61      6.01 o 
  -9   8   4       15.21       21.27      2.11 o 
  -8   8   4       17.64       18.90      1.90 o 
  -7   8   4       39.69       40.27      2.86 o 
  -6   8   4       62.27       58.71      3.12 o 
  -5   8   4       30.86       28.57      1.71 o 
  -4   8   4       46.00       45.30      2.03 o 
  -3   8   4       10.46       10.57      0.84 o 
  -2   8   4        5.98        4.81      0.72 o 
  -1   8   4      517.89      490.28      8.07 o 
   0   8   4      518.59      503.54     10.34 o 
   1   8   4       18.84       21.21      1.66 o 
   2   8   4        0.35       -0.29      0.61 o 
   3   8   4      266.66      253.22      6.94 o 
   4   8   4        4.01        6.20      1.35 o 
   5   8   4       33.45       34.63      3.71 o 
  -9   9   4       99.89      108.41      4.26 o 
  -8   9   4        1.54        3.39      1.31 o 
  -7   9   4      117.51      122.38      3.76 o 
  -6   9   4       46.76       48.24      2.33 o 
  -5   9   4        6.68        6.10      0.98 o 
  -4   9   4       89.05       80.96      2.32 o 
  -3   9   4       20.88       23.35      2.19 o 
  -2   9   4       10.11        9.34      1.14 o 
  -1   9   4      188.98      178.44      3.79 o 
   0   9   4       52.15       51.44      2.58 o 
   1   9   4        3.72        3.29      0.95 o 
   2   9   4        9.02        8.04      1.39 o 
   3   9   4       50.46       45.23      2.88 o 
   4   9   4       28.25       36.30      3.77 o 
  -9  10   4       21.17       23.86      2.38 o 
  -8  10   4        2.05        0.13      0.94 o 
  -7  10   4       15.72       18.82      1.78 o 
  -6  10   4       14.43       17.98      1.68 o 
  -5  10   4        0.07       -0.61      0.61 o 
  -4  10   4       30.64       28.98      1.79 o 
  -3  10   4      131.69      117.95      3.47 o 
  -2  10   4       37.73       37.41      2.24 o 
  -1  10   4       32.90       30.85      1.94 o 
   0  10   4       33.06       37.29      2.23 o 
   1  10   4        0.09        1.25      0.87 o 
   2  10   4       60.17       63.08      3.21 o 
   3  10   4       13.29       18.83      2.05 o 
  -8  11   4       20.96       22.58      2.37 o 
  -7  11   4       96.99       96.42      3.64 o 
  -6  11   4       95.63       94.73      3.54 o 
  -5  11   4       16.03       16.74      1.66 o 
  -4  11   4       20.83       23.66      1.36 o 
  -3  11   4       78.81       84.59      2.63 o 
  -2  11   4       17.68       17.09      3.00 o 
  -1  11   4        7.53        8.41      1.26 o 
   0  11   4       61.54       53.62      9.01 o 
   1  11   4        9.73        8.41      1.43 o 
   2  11   4        5.30        3.70      1.22 o 
  -7  12   4       65.64       63.60      4.00 o 
  -6  12   4       81.02       85.12      3.52 o 
  -5  12   4       17.21       18.77      1.85 o 
  -4  12   4        0.58        0.03      0.76 o 
  -3  12   4        1.14        1.37      0.65 o 
  -2  12   4        7.52        6.34      1.03 o 
  -1  12   4       16.32       14.57      3.51 o 
   0  12   4        4.05        6.22      1.92 o 
   1  12   4       16.78       20.93      2.00 o 
  -4  13   4        1.96        1.97      1.34 o 
  -3  13   4       16.62       19.94      2.58 o 
  -2  13   4        4.83        2.85      1.44 o 
  -1 -13   5        5.74        8.82      3.32 o 
   0 -13   5        0.20        0.07      1.44 o 
   1 -13   5        5.84        6.36      1.96 o 
  -4 -12   5        0.65        0.17      1.80 o 
  -3 -12   5        1.27       -0.03      1.67 o 
  -2 -12   5        5.03        7.13      2.12 o 
  -1 -12   5       16.56       19.94      3.96 o 
   0 -12   5        5.02        2.89      1.19 o 
   1 -12   5        0.17        0.07      0.93 o 
   2 -12   5       14.78       16.70      2.07 o 
   3 -12   5        1.97        4.18      1.39 o 
   4 -12   5        0.23       -0.27      1.25 o 
  -5 -11   5       27.50       30.93      6.01 o 
  -4 -11   5       80.54       77.48      5.31 o 
  -3 -11   5       15.07       21.83      3.77 o 
  -2 -11   5       45.11       43.43      3.84 o 
  -1 -11   5      138.74      142.32      4.82 o 
   0 -11   5       30.23       34.17      2.40 o 
   1 -11   5       13.52       20.10      4.68 o 
   2 -11   5       13.40       13.37      1.83 o 
   3 -11   5       15.05       17.17      2.06 o 
   4 -11   5       75.32       74.14      3.86 o 
   5 -11   5       76.54       87.58      4.20 o 
  -6 -10   5        0.04        4.73      3.32 o 
  -5 -10   5      110.81      125.24     10.10 o 
  -4 -10   5       21.78       27.43      4.86 o 
  -3 -10   5        6.09       10.20      2.27 o 
  -2 -10   5       25.77       26.46      5.75 o 
  -1 -10   5       56.07       58.05      2.84 o 
   0 -10   5       10.09       15.78      1.17 o 
   1 -10   5        4.78        4.85      1.18 o 
   2 -10   5        1.86        1.37      0.97 o 
   3 -10   5        5.28        4.17      1.20 o 
   4 -10   5       70.09       67.50      3.89 o 
   5 -10   5       19.95       19.72      2.20 o 
   6 -10   5       39.16       43.24      3.06 o 
  -7  -9   5        8.72        7.28      3.83 o 
  -6  -9   5        0.00       -2.04      2.04 o 
  -5  -9   5        6.77        4.09      2.81 o 
  -4  -9   5       51.18       52.65      6.26 o 
  -3  -9   5       20.59       20.56      2.69 o 
  -2  -9   5        5.55        5.39      0.95 o 
  -1  -9   5       29.47       31.27      1.34 o 
   0  -9   5        0.02       -0.40      0.49 o 
   1  -9   5        7.86       10.85      1.20 o 
   2  -9   5       10.37        8.17      1.12 o 
   3  -9   5       39.98       40.23      2.63 o 
   4  -9   5       33.93       31.95      3.49 o 
   5  -9   5       72.85       84.12      3.75 o 
   6  -9   5        4.62        6.28      1.69 o 
  -8  -8   5       39.85       33.74      6.13 o 
  -7  -8   5       44.85       64.66      7.41 o 
  -6  -8   5       40.33       47.16      6.26 o 
  -5  -8   5        0.08       -0.80      0.80 o 
  -4  -8   5      129.61      126.43      7.03 o 
  -3  -8   5       10.01        7.49      0.95 o 
  -2  -8   5       56.45       52.97      1.97 o 
  -1  -8   5       98.76       97.44      3.87 o 
   0  -8   5       13.13       11.62      1.31 o 
   1  -8   5       19.98       18.82      1.37 o 
   2  -8   5       71.24       73.78      2.56 o 
   3  -8   5        2.03        3.09      0.81 o 
   4  -8   5       65.73       54.25      2.66 o 
   5  -8   5       10.62        7.98      2.11 o 
   6  -8   5        0.29       -0.80      0.80 o 
   7  -8   5        0.56        1.84      1.24 o 
  -9  -7   5        0.00        0.89      3.07 o 
  -8  -7   5        1.79        0.64      2.81 o 
  -7  -7   5      147.86      122.55      9.33 o 
  -6  -7   5       22.43       22.35      2.46 o 
  -5  -7   5        0.72        1.91      1.01 o 
  -4  -7   5        1.62        1.30      0.79 o 
  -3  -7   5       46.69       39.97      1.76 o 
  -2  -7   5      211.50      211.41      3.65 o 
  -1  -7   5      184.01      199.17      3.60 o 
   0  -7   5       90.78       90.16      2.66 o 
   1  -7   5       56.00       58.56      2.12 o 
   2  -7   5      115.27      117.20      3.18 o 
   3  -7   5       92.47       91.30      2.89 o 
   4  -7   5       14.43       11.55      1.31 o 
   5  -7   5      100.73       97.67      4.28 o 
   6  -7   5        0.38        0.61      0.52 o 
   7  -7   5       28.78       29.95      1.59 o 
  -9  -6   5        8.55        5.62      3.19 o 
  -8  -6   5        2.94        2.04      2.30 o 
  -7  -6   5      132.66      135.59      9.07 o 
  -6  -6   5        5.66        2.35      1.98 o 
  -5  -6   5        0.13        0.19      1.41 o 
  -4  -6   5       42.51       42.45      2.88 o 
  -3  -6   5       95.02       91.99      2.19 o 
  -2  -6   5      267.84      240.24      3.87 o 
  -1  -6   5      233.70      227.91      3.83 o 
   0  -6   5       85.21       91.67      2.43 o 
   1  -6   5       14.67       19.05      1.26 o 
   2  -6   5       59.70       54.85      2.15 o 
   3  -6   5       24.39       21.12      1.49 o 
   4  -6   5        2.37        2.14      0.88 o 
   5  -6   5        1.20        0.84      0.53 o 
   6  -6   5       29.85       25.58      1.75 o 
   7  -6   5        4.23        3.55      0.89 o 
   8  -6   5       76.51       96.15      5.76 o 
 -10  -5   5       26.30       23.64      4.98 o 
  -9  -5   5       34.35       28.88      4.98 o 
  -8  -5   5       16.82       15.34      3.71 o 
  -7  -5   5        5.89        4.04      1.44 o 
  -6  -5   5       40.99       41.44      3.71 o 
  -5  -5   5       59.71       52.82      2.27 o 
  -4  -5   5      178.70      162.90      3.17 o 
  -3  -5   5      153.46      152.23      2.87 o 
  -2  -5   5      339.01      347.45      5.06 o 
  -1  -5   5      187.19      201.59      3.25 o 
   0  -5   5      335.30      327.41      3.71 o 
   1  -5   5       14.72       15.10      0.76 o 
   2  -5   5      141.22      128.66      1.81 o 
   3  -5   5       33.36       28.56      1.24 o 
   4  -5   5       10.89       15.18      0.93 o 
   5  -5   5      104.51      104.44      2.68 o 
   6  -5   5       95.69       86.32      2.56 o 
   7  -5   5        2.50        1.90      0.81 o 
   8  -5   5       65.25       81.50      5.22 o 
 -10  -4   5       46.78       52.78      6.26 o 
  -9  -4   5        5.25       11.50      3.32 o 
  -8  -4   5       30.72       34.29      3.11 o 
  -7  -4   5      220.95      209.41      6.97 o 
  -6  -4   5      423.05      439.80     10.87 o 
  -5  -4   5        3.71        2.60      0.76 o 
  -4  -4   5        0.76        2.38      0.66 o 
  -3  -4   5      193.29      191.48      2.66 o 
  -2  -4   5        5.82       12.77      0.63 o 
  -1  -4   5      407.41      381.42      3.83 o 
   0  -4   5      102.75       97.40      1.59 o 
   1  -4   5      125.66      131.32      1.60 o 
   2  -4   5        5.78        7.38      0.46 o 
   3  -4   5      161.71      151.12      2.72 o 
   4  -4   5       49.58       51.84      1.56 o 
   5  -4   5        7.44        7.09      0.89 o 
   6  -4   5        6.48        7.42      1.02 o 
   7  -4   5        4.93        6.15      1.07 o 
   8  -4   5       10.28        8.43      1.55 o 
 -11  -3   5        2.33        6.65      2.94 o 
 -10  -3   5       26.79       26.45      4.60 o 
  -9  -3   5       20.78       20.83      3.83 o 
  -8  -3   5       81.94       72.90      4.11 o 
  -7  -3   5      163.16      148.88      5.81 o 
  -6  -3   5      367.40      353.65      6.91 o 
  -5  -3   5       20.44       16.13      1.56 o 
  -4  -3   5      259.10      281.71      3.60 o 
  -3  -3   5      642.88      689.78      6.70 o 
  -2  -3   5      355.89      379.05      3.55 o 
  -1  -3   5      365.20      386.26      3.31 o 
   0  -3   5       66.18       77.81      1.12 o 
   1  -3   5        6.82       13.40      0.89 o 
   2  -3   5      999.44      985.70      9.49 o 
   3  -3   5      844.13      845.19      8.54 o 
   4  -3   5       60.08       55.45      2.04 o 
   5  -3   5        7.74       10.84      1.25 o 
   6  -3   5       78.05       73.36      3.95 o 
   7  -3   5       26.19       22.91      1.67 o 
   8  -3   5       14.65       14.45      1.53 o 
 -11  -2   5       29.59       31.05      5.11 o 
 -10  -2   5       13.07       13.42      3.45 o 
  -9  -2   5      198.36      211.97     22.94 o 
  -8  -2   5        0.18       -0.02      0.95 o 
  -7  -2   5        3.51        3.74      1.13 o 
  -6  -2   5      100.35       99.67      2.42 o 
  -5  -2   5        2.59        2.66      0.48 o 
  -4  -2   5       55.04       61.95      1.09 o 
  -3  -2   5        2.34        0.75      0.17 o 
  -2  -2   5      315.50      319.47      4.45 o 
  -1  -2   5      258.99      256.02      2.51 o 
   0  -2   5       30.66       46.09      0.83 o 
   1  -2   5      138.67      166.35      2.06 o 
   2  -2   5      259.08      240.59      3.42 o 
   3  -2   5      211.06      217.04      2.88 o 
   4  -2   5       34.73       31.30      1.31 o 
   5  -2   5       47.06       47.03      1.98 o 
   6  -2   5       35.14       34.61      2.21 o 
   7  -2   5        5.44        4.73      1.25 o 
   8  -2   5       25.62       29.54      2.40 o 
 -11  -1   5       54.75       53.03      5.88 o 
 -10  -1   5      153.89      171.76      9.58 o 
  -9  -1   5       10.64       10.30      1.94 o 
  -8  -1   5        4.51        3.39      0.90 o 
  -7  -1   5       99.17       95.10      8.08 o 
  -6  -1   5      439.74      445.07      5.95 o 
  -5  -1   5      286.47      300.90      4.29 o 
  -4  -1   5        2.84        3.19      0.36 o 
  -3  -1   5        0.04        0.53      0.19 o 
  -2  -1   5      352.63      355.18      3.21 o 
  -1  -1   5        2.35       10.48      0.82 o 
   0  -1   5     2342.23     2483.58     19.31 o 
   1  -1   5      135.72      157.44      2.00 o 
   2  -1   5       33.41       28.12      1.04 o 
   3  -1   5      250.32      249.92      3.23 o 
   4  -1   5       37.10       40.55      1.47 o 
   5  -1   5       11.86       12.55      1.30 o 
   6  -1   5       36.83       34.74      2.59 o 
   7  -1   5       17.35       14.04      1.72 o 
   8  -1   5       34.08       44.60      3.51 o 
 -11   0   5       33.50       33.40      2.92 o 
 -10   0   5       21.41       22.29      1.98 o 
  -9   0   5        2.05        1.54      1.12 o 
  -8   0   5       13.55       12.97      1.82 o 
  -7   0   5      490.99      485.01      8.57 o 
  -6   0   5        0.48        0.63      0.26 o 
  -5   0   5       21.58       22.29      0.84 o 
  -4   0   5      377.19      414.57      4.77 o 
  -3   0   5      261.10      233.81      2.84 o 
  -2   0   5        6.68        2.40      0.25 o 
  -1   0   5      440.18      471.80      4.27 o 
   0   0   5       68.29       69.29      1.15 o 
   1   0   5     1407.95     1542.74     12.49 o 
   2   0   5      717.48      723.88      6.96 o 
   3   0   5      391.31      387.23      4.80 o 
   4   0   5        1.57       -0.17      0.47 o 
   5   0   5      115.51      115.25      3.10 o 
   6   0   5      110.75      114.50      3.27 o 
   7   0   5       65.28       58.11      5.34 o 
   8   0   5        0.07        1.41      1.41 o 
 -11   1   5        1.24        1.41      1.20 o 
 -10   1   5       10.15       11.71      2.56 o 
  -9   1   5       18.27       17.41      1.65 o 
  -8   1   5        4.50        3.63      0.89 o 
  -7   1   5        3.13        2.63      0.61 o 
  -6   1   5        2.89        1.68      0.48 o 
  -5   1   5        0.34        0.28      0.28 o 
  -4   1   5      903.21      913.66      8.78 o 
  -3   1   5      320.47      302.42      4.06 o 
  -2   1   5        9.22        4.48      0.30 o 
  -1   1   5     2761.91     3169.83     24.31 o 
   0   1   5       12.04        2.85      0.30 o 
   1   1   5      405.94      443.59      4.53 o 
   2   1   5      320.87      291.77      4.07 o 
   3   1   5      481.20      467.52      6.34 o 
   4   1   5       76.84       71.28      2.00 o 
   5   1   5      298.93      286.88      5.35 o 
   6   1   5      322.01      325.93      6.09 o 
   7   1   5        6.47        7.80      1.39 o 
   8   1   5        2.06        1.89      1.44 o 
 -11   2   5        1.02        0.94      1.08 o 
 -10   2   5       33.39       36.26      7.09 o 
  -9   2   5      106.29      105.59      4.02 o 
  -8   2   5       43.16       38.89      2.27 o 
  -7   2   5       77.06       81.44      1.86 o 
  -6   2   5      278.55      282.19      4.00 o 
  -5   2   5        2.84        6.58      0.56 o 
  -4   2   5       74.49       69.66      1.32 o 
  -3   2   5     1339.68     1361.27     12.46 o 
  -2   2   5      117.19      101.90      1.41 o 
  -1   2   5      309.24      324.18      3.34 o 
   0   2   5     1869.71     1929.47     18.74 o 
   1   2   5        3.69        9.62      0.60 o 
   2   2   5       71.86       70.51      2.73 o 
   3   2   5        3.29        1.02      0.48 o 
   4   2   5       31.07       28.25      1.37 o 
   5   2   5        5.33        2.90      0.81 o 
   6   2   5        6.31        5.65      1.01 o 
   7   2   5       24.57       26.82      2.17 o 
   8   2   5        6.57       13.16      3.45 o 
 -11   3   5       36.79       49.34      3.16 o 
 -10   3   5       71.00       71.74      3.58 o 
  -9   3   5       14.36       13.68      2.30 o 
  -8   3   5        3.78        5.16      0.69 o 
  -7   3   5       80.92       84.41      1.74 o 
  -6   3   5      169.66      182.91      2.70 o 
  -5   3   5       33.89       29.87      1.05 o 
  -4   3   5      200.27      179.94      2.58 o 
  -3   3   5      661.53      642.48      5.96 o 
  -2   3   5       33.50       21.52      0.84 o 
  -1   3   5       35.45       37.13      1.31 o 
   0   3   5      200.51      224.40      4.27 o 
   1   3   5      993.06      978.70     12.55 o 
   2   3   5       21.58       25.91      1.22 o 
   3   3   5     1034.80      996.91     11.82 o 
   4   3   5      425.21      430.86      7.58 o 
   5   3   5       55.74       55.84      2.19 o 
   6   3   5        9.68       12.50      2.67 o 
   7   3   5       16.13       18.38      1.90 o 
 -11   4   5       35.58       34.13      2.64 o 
 -10   4   5        1.16        0.05      0.85 o 
  -9   4   5       39.20       41.16      2.43 o 
  -8   4   5       50.80       50.41      1.64 o 
  -7   4   5        3.54        2.04      0.48 o 
  -6   4   5       71.31       62.85      1.52 o 
  -5   4   5       11.77       12.43      0.69 o 
  -4   4   5       60.52       55.56      1.52 o 
  -3   4   5     1073.15     1024.90     11.20 o 
  -2   4   5      857.72      882.96      9.39 o 
  -1   4   5        0.20        1.13      0.36 o 
   0   4   5       21.57       17.00      0.74 o 
   1   4   5      212.10      216.95      3.52 o 
   2   4   5      471.19      443.41      6.70 o 
   3   4   5       27.56       28.25      2.05 o 
   4   4   5        0.50       -0.08      0.60 o 
   5   4   5      152.36      151.91      4.33 o 
   6   4   5       26.65       29.89      2.14 o 
   7   4   5       69.42       77.92      7.09 o 
 -11   5   5      151.09      168.43      6.13 o 
 -10   5   5        3.82        5.59      1.25 o 
  -9   5   5      170.03      184.39      8.92 o 
  -8   5   5       44.87       45.00      2.16 o 
  -7   5   5        0.13       -0.14      0.32 o 
  -6   5   5       62.76       63.35      1.61 o 
  -5   5   5       35.58       36.75      1.19 o 
  -4   5   5       11.82       13.81      0.61 o 
  -3   5   5      301.40      293.48      4.65 o 
  -2   5   5      151.49      154.96      2.67 o 
  -1   5   5        4.12        4.61      1.30 o 
   0   5   5        3.02        2.56      0.53 o 
   1   5   5        4.57        6.60      0.79 o 
   2   5   5      571.08      576.09     15.03 o 
   3   5   5        1.65        2.32      0.72 o 
   4   5   5      258.23      254.36      5.70 o 
   5   5   5       57.19       59.43      2.70 o 
   6   5   5       91.87       90.62      3.51 o 
   7   5   5        2.47        0.78      1.37 o 
 -11   6   5        1.95        2.68      1.28 o 
 -10   6   5        2.66        1.41      1.15 o 
  -9   6   5       39.98       37.43      2.20 o 
  -8   6   5       27.60       25.46      1.37 o 
  -7   6   5        0.13        0.51      0.38 o 
  -6   6   5       90.87       75.56      2.14 o 
  -5   6   5      125.79      122.65      4.23 o 
  -4   6   5       16.45       15.44      1.29 o 
  -3   6   5       22.26       22.83      2.51 o 
  -2   6   5      229.15      214.29      4.54 o 
  -1   6   5       22.65       18.54      1.99 o 
   0   6   5      233.59      221.88      4.78 o 
   1   6   5       33.32       31.28      2.30 o 
   2   6   5       15.05       11.98      1.47 o 
   3   6   5      291.66      282.72      7.38 o 
   4   6   5       11.18       16.08      4.03 o 
   5   6   5        4.69        2.75      1.13 o 
   6   6   5       32.39       35.40      4.09 o 
 -10   7   5       32.64       43.58      2.68 o 
  -9   7   5      100.97      113.18      2.88 o 
  -8   7   5      115.74      115.87      2.54 o 
  -7   7   5        4.66        4.16      1.11 o 
  -6   7   5       20.28       23.64      1.79 o 
  -5   7   5       10.03        9.35      1.41 o 
  -4   7   5        4.95        4.79      0.68 o 
  -3   7   5       31.38       30.12      2.04 o 
  -2   7   5       47.95       48.66      1.95 o 
  -1   7   5       33.54       31.65      1.91 o 
   0   7   5      114.67      113.84      3.85 o 
   1   7   5       17.34       15.74      5.56 o 
   2   7   5        1.99        1.14      0.73 o 
   3   7   5        6.51        6.19      1.34 o 
   4   7   5       40.44       37.89      2.73 o 
   5   7   5       52.75       47.17      3.58 o 
 -10   8   5        0.06        1.28      1.92 o 
  -9   8   5       76.53       90.10      3.86 o 
  -8   8   5       66.38       66.31      4.69 o 
  -7   8   5        5.46        4.76      1.02 o 
  -6   8   5        0.56        0.18      0.58 o 
  -5   8   5       53.34       50.45      2.51 o 
  -4   8   5       15.42       17.08      2.31 o 
  -3   8   5       98.33       95.41      2.60 o 
  -2   8   5       15.47       14.55      1.00 o 
  -1   8   5       10.39       10.21      1.33 o 
   0   8   5      332.12      304.54      9.27 o 
   1   8   5      109.27      105.52      3.95 o 
   2   8   5        6.46        7.97      1.44 o 
   3   8   5        0.58        0.51      0.92 o 
   4   8   5       42.49       47.92      3.13 o 
  -9   9   5        0.39        0.76      1.06 o 
  -8   9   5      102.58      109.95      4.45 o 
  -7   9   5       16.03       16.91      1.65 o 
  -6   9   5        6.43        9.84      1.28 o 
  -5   9   5       28.21       32.10      2.15 o 
  -4   9   5       19.84       19.85      1.29 o 
  -3   9   5       34.51       32.63      2.33 o 
  -2   9   5       83.95       79.17      2.31 o 
  -1   9   5       13.91        9.26      2.94 o 
   0   9   5       32.62       31.76      2.20 o 
   1   9   5       78.16       84.07      3.59 o 
   2   9   5        0.64        1.33      0.97 o 
   3   9   5        1.61        1.76      1.13 o 
   4   9   5        0.04        0.69      1.11 o 
  -9  10   5        7.74        6.18      1.95 o 
  -8  10   5       69.63       74.26      3.25 o 
  -7  10   5        0.02        0.13      0.75 o 
  -6  10   5       44.00       45.78      2.44 o 
  -5  10   5       34.72       37.94      2.19 o 
  -4  10   5       23.00       26.78      1.67 o 
  -3  10   5      208.21      202.73      4.44 o 
  -2  10   5      193.34      181.77      4.81 o 
  -1  10   5        2.90        3.13      0.93 o 
   0  10   5       39.09       40.96      2.55 o 
   1  10   5      105.41      105.76      4.25 o 
   2  10   5        1.39        2.08      1.12 o 
   3  10   5        0.41        1.02      1.92 o 
  -8  11   5        1.46        2.69      1.19 o 
  -7  11   5        0.12       -0.49      0.88 o 
  -6  11   5       31.36       28.87      2.17 o 
  -5  11   5       47.21       43.85      2.44 o 
  -4  11   5       30.73       30.95      2.05 o 
  -3  11   5        5.19        6.78      0.93 o 
  -2  11   5        8.16        7.74      0.90 o 
  -1  11   5        3.85        4.25      3.13 o 
   0  11   5       25.39       31.93      7.22 o 
   1  11   5       43.63       47.25      2.96 o 
   2  11   5        1.78        2.94      2.43 o 
  -6  12   5       25.30       24.54      2.82 o 
  -5  12   5       99.33      102.89      4.74 o 
  -4  12   5      120.17      121.00      3.92 o 
  -3  12   5       20.65       21.43      2.12 o 
  -2  12   5       70.76       72.17      3.83 o 
  -1  12   5        7.20        4.80      1.14 o 
   0  12   5       24.37       24.63      3.77 o 
  -3 -12   6       36.69       52.25      4.69 o 
  -2 -12   6        0.23       -0.31      2.11 o 
  -1 -12   6        4.22        8.82      3.19 o 
   0 -12   6       32.64       35.69      7.24 o 
   1 -12   6        0.22       -0.16      1.00 o 
   2 -12   6        9.81       11.37      1.89 o 
  -5 -11   6        3.63       10.58      2.85 o 
  -4 -11   6       57.52       54.62      4.69 o 
  -3 -11   6       20.96       18.59      3.07 o 
  -2 -11   6        0.01       -0.32      1.31 o 
  -1 -11   6       19.36       20.61      2.47 o 
   0 -11   6        3.32        6.44      1.38 o 
   1 -11   6        1.16        1.85      1.13 o 
   2 -11   6        0.91        1.42      1.03 o 
   3 -11   6        3.95        2.88      1.23 o 
   4 -11   6        0.47        0.94      1.13 o 
  -6 -10   6       42.07       44.22      6.90 o 
  -5 -10   6       62.75       78.34      8.31 o 
  -4 -10   6       69.69       58.59      4.62 o 
  -3 -10   6       74.17       65.97      8.95 o 
  -2 -10   6       45.79       43.71      3.74 o 
  -1 -10   6        4.36        4.97      1.07 o 
   0 -10   6       14.40       13.98      1.67 o 
   1 -10   6       68.89       67.76      3.20 o 
   2 -10   6        1.43        1.55      0.96 o 
   3 -10   6       13.43       12.56      1.81 o 
   4 -10   6        0.78       -0.18      1.03 o 
   5 -10   6       21.96       23.48      2.46 o 
  -7  -9   6      132.99      139.30     11.12 o 
  -6  -9   6       15.63       24.41      5.24 o 
  -5  -9   6        1.69        0.00      2.68 o 
  -4  -9   6       63.02       73.31      5.61 o 
  -3  -9   6      183.99      191.92      7.46 o 
  -2  -9   6       91.32       97.38      2.82 o 
  -1  -9   6       61.92       54.44      2.07 o 
   0  -9   6        4.06        4.79      0.87 o 
   1  -9   6        2.28        3.13      1.73 o 
   2  -9   6       23.84       25.71      2.10 o 
   3  -9   6       39.64       38.05      2.52 o 
   4  -9   6       63.41       61.49      8.26 o 
   5  -9   6       43.68       42.91      3.83 o 
   6  -9   6       57.95       58.85      3.87 o 
  -8  -8   6        5.88       12.91      4.60 o 
  -7  -8   6        2.07        3.71      3.32 o 
  -6  -8   6        3.52        1.66      2.30 o 
  -5  -8   6       96.23      102.19     11.18 o 
  -4  -8   6       10.46       12.08      1.62 o 
  -3  -8   6      101.61      108.20      3.53 o 
  -2  -8   6        1.45        1.38      0.55 o 
  -1  -8   6       15.77       15.27      1.16 o 
   0  -8   6        0.25        0.03      0.56 o 
   1  -8   6       51.04       52.88      2.23 o 
   2  -8   6        0.12        1.32      0.75 o 
   3  -8   6       48.92       53.86      2.55 o 
   4  -8   6        7.55        6.73      1.97 o 
   5  -8   6       61.80       60.11      5.53 o 
   6  -8   6       23.66       22.41      2.31 o 
  -9  -7   6       42.37       53.67      7.54 o 
  -8  -7   6      109.12      101.85      9.07 o 
  -7  -7   6        0.52       -1.53      1.92 o 
  -6  -7   6      137.91      107.35      8.56 o 
  -5  -7   6       14.98       19.90      2.19 o 
  -4  -7   6       48.09       49.56      3.58 o 
  -3  -7   6       82.52       72.79      2.32 o 
  -2  -7   6       12.24       10.46      1.28 o 
  -1  -7   6       18.75       17.63      1.11 o 
   0  -7   6      589.88      571.28      8.71 o 
   1  -7   6        2.83        1.82      0.68 o 
   2  -7   6       44.93       42.45      2.16 o 
   3  -7   6       10.25        9.66      1.44 o 
   4  -7   6        0.68        0.99      0.73 o 
   5  -7   6        4.10        3.42      1.24 o 
   6  -7   6        9.79        7.82      1.16 o 
   7  -7   6       36.02       46.85      2.01 o 
  -9  -6   6       16.52       14.06      4.35 o 
  -8  -6   6       34.17       36.04      5.62 o 
  -7  -6   6        0.78        2.43      2.04 o 
  -6  -6   6        2.24        2.98      1.25 o 
  -5  -6   6       41.62       30.68      7.22 o 
  -4  -6   6        2.63        6.09      1.01 o 
  -3  -6   6      175.17      182.18      3.23 o 
  -2  -6   6       86.79       88.38      2.16 o 
  -1  -6   6      123.41      127.70      2.74 o 
   0  -6   6      326.98      333.32      5.75 o 
   1  -6   6        0.01        0.78      0.67 o 
   2  -6   6      244.74      232.82      4.86 o 
   3  -6   6       44.22       44.35      2.80 o 
   4  -6   6        3.21        3.20      0.60 o 
   5  -6   6        1.46        2.22      0.76 o 
   6  -6   6       46.66       46.02      2.14 o 
   7  -6   6        0.00        0.55      0.79 o 
 -10  -5   6        0.03        2.30      2.68 o 
  -9  -5   6       45.77       40.13      5.88 o 
  -8  -5   6       37.51       45.49      5.75 o 
  -7  -5   6       32.89       33.94      3.13 o 
  -6  -5   6       11.87       15.21      2.18 o 
  -5  -5   6        0.41        0.88      0.69 o 
  -4  -5   6       35.27       34.60      1.92 o 
  -3  -5   6       38.62       39.17      1.39 o 
  -2  -5   6      259.05      259.02      4.10 o 
  -1  -5   6       18.71       24.23      1.17 o 
   0  -5   6      290.52      295.92      5.16 o 
   1  -5   6      422.43      405.38      6.70 o 
   2  -5   6       76.54       74.52      1.92 o 
   3  -5   6        1.82        2.92      0.53 o 
   4  -5   6        0.01       -0.21      0.39 o 
   5  -5   6        3.50        4.22      0.79 o 
   6  -5   6      108.99      119.57      3.39 o 
   7  -5   6       40.31       44.67      2.45 o 
 -10  -4   6        4.47       10.73      3.58 o 
  -9  -4   6        7.67        8.31      3.07 o 
  -8  -4   6        0.62        0.15      1.79 o 
  -7  -4   6        2.70        0.00      0.99 o 
  -6  -4   6      243.22      213.51      7.08 o 
  -5  -4   6       53.14       53.41      2.42 o 
  -4  -4   6       26.81       23.38      1.15 o 
  -3  -4   6        1.98        2.29      0.44 o 
  -2  -4   6      360.68      382.01      4.32 o 
  -1  -4   6        0.32        0.87      0.34 o 
   0  -4   6      418.87      409.38      4.07 o 
   1  -4   6       87.37       87.88      2.50 o 
   2  -4   6      397.82      398.42      5.78 o 
   3  -4   6       34.36       31.07      1.96 o 
   4  -4   6      145.97      139.49      2.77 o 
   5  -4   6        7.11        7.91      1.03 o 
   6  -4   6       18.67       23.23      1.87 o 
   7  -4   6       27.18       25.75      2.79 o 
 -11  -3   6       40.12       37.32      5.88 o 
 -10  -3   6        0.52       -1.28      1.92 o 
  -9  -3   6       56.07       51.12      5.50 o 
  -8  -3   6       37.43       32.07      2.98 o 
  -7  -3   6       10.02       11.86      1.90 o 
  -6  -3   6      148.98      141.57      5.61 o 
  -5  -3   6      206.93      189.28      4.76 o 
  -4  -3   6        0.26        0.95      0.28 o 
  -3  -3   6        0.26        3.64      0.33 o 
  -2  -3   6      303.55      304.98      2.72 o 
  -1  -3   6       62.95       70.93      1.22 o 
   0  -3   6       56.61       54.47      1.37 o 
   1  -3   6      430.39      396.96      4.67 o 
   2  -3   6        4.92        6.05      0.62 o 
   3  -3   6      163.00      151.86      2.89 o 
   4  -3   6      122.06      121.99      2.66 o 
   5  -3   6       42.06       39.88      2.01 o 
   6  -3   6        0.24        0.16      0.64 o 
   7  -3   6       48.86       54.93      2.51 o 
   8  -3   6        0.34       -0.38      0.85 o 
 -11  -2   6       37.28       22.49      4.47 o 
 -10  -2   6       32.57       34.25      4.86 o 
  -9  -2   6       93.23       88.48      8.24 o 
  -8  -2   6      116.99      115.48      5.10 o 
  -7  -2   6       22.45       22.69      2.39 o 
  -6  -2   6      109.19      102.93      2.84 o 
  -5  -2   6      584.84      612.60      8.80 o 
  -4  -2   6       42.12       45.02      0.90 o 
  -3  -2   6        5.27        4.70      0.35 o 
  -2  -2   6       64.30       74.98      1.19 o 
  -1  -2   6        0.00        0.31      0.22 o 
   0  -2   6      534.28      542.91      5.66 o 
   1  -2   6     2118.02     2089.45     17.68 o 
   2  -2   6        0.23        1.17      0.37 o 
   3  -2   6      279.95      267.37      3.44 o 
   4  -2   6       18.15       17.96      1.28 o 
   5  -2   6       78.67       73.63      2.61 o 
   6  -2   6       11.80       13.45      1.65 o 
   7  -2   6        2.19        2.80      1.21 o 
   8  -2   6        1.48        0.98      0.99 o 
 -11  -1   6       27.75       31.05      4.86 o 
 -10  -1   6       15.13       13.93      3.45 o 
  -9  -1   6       68.05       75.22      4.33 o 
  -8  -1   6      115.84      113.79      4.92 o 
  -7  -1   6        1.25        2.95      0.64 o 
  -6  -1   6      143.20      141.99      3.13 o 
  -5  -1   6      449.91      429.39      5.13 o 
  -4  -1   6      358.47      326.15      4.09 o 
  -3  -1   6        0.03        0.20      0.18 o 
  -2  -1   6      565.14      679.72      6.93 o 
  -1  -1   6      114.12      115.91      1.61 o 
   0  -1   6      239.63      228.10      3.32 o 
   1  -1   6      175.41      174.36      2.91 o 
   2  -1   6      353.51      335.14      3.71 o 
   3  -1   6      138.10      140.74      3.16 o 
   4  -1   6      111.06      106.53      3.73 o 
   5  -1   6      161.49      162.58      3.93 o 
   6  -1   6        0.96        0.12      0.90 o 
   7  -1   6       11.89       12.21      1.75 o 
   8  -1   6        6.83        4.24      2.11 o 
 -11   0   6       73.34       82.98      4.20 o 
 -10   0   6        0.49       -0.32      0.92 o 
  -9   0   6        1.76        5.27      1.06 o 
  -8   0   6       60.99       58.26      3.49 o 
  -7   0   6       34.49       40.72      2.24 o 
  -6   0   6       10.38       12.47      0.70 o 
  -5   0   6      266.50      230.59      3.26 o 
  -4   0   6       39.90       35.93      0.97 o 
  -3   0   6       88.87      102.16      2.14 o 
  -2   0   6      263.99      267.61      2.67 o 
  -1   0   6      292.83      320.58      3.28 o 
   0   0   6       34.94       55.07      2.17 o 
   1   0   6        7.26        6.11      0.50 o 
   2   0   6      340.20      333.47      3.68 o 
   3   0   6      749.75      720.88      9.23 o 
   4   0   6        2.39        2.23      0.68 o 
   5   0   6      186.75      183.72      4.23 o 
   6   0   6       29.09       30.95      2.23 o 
   7   0   6        0.84       -0.36      0.96 o 
 -11   1   6       21.03       23.52      2.43 o 
 -10   1   6       10.89       11.65      1.72 o 
  -9   1   6       25.75       27.11      1.94 o 
  -8   1   6      258.26      249.14      8.06 o 
  -7   1   6       19.97       16.98      2.50 o 
  -6   1   6       42.06       50.93      1.22 o 
  -5   1   6      122.10      116.94      1.98 o 
  -4   1   6       37.91       31.37      0.95 o 
  -3   1   6      130.37      152.93      2.21 o 
  -2   1   6      542.35      541.76      5.68 o 
  -1   1   6      277.54      321.65      3.29 o 
   0   1   6      266.36      314.56      3.32 o 
   1   1   6      145.92      148.52      2.15 o 
   2   1   6      270.11      286.83      4.15 o 
   3   1   6      126.10      123.62      3.21 o 
   4   1   6       47.94       50.17      1.85 o 
   5   1   6       11.52        9.86      1.21 o 
   6   1   6        6.11        5.64      1.09 o 
   7   1   6        9.86       10.39      1.59 o 
 -11   2   6        9.65       13.51      1.93 o 
 -10   2   6        0.01       -0.06      0.83 o 
  -9   2   6        0.45        0.22      1.15 o 
  -8   2   6       10.95       11.88      1.26 o 
  -7   2   6       23.17       33.31      1.08 o 
  -6   2   6      247.15      246.20      3.58 o 
  -5   2   6      153.51      144.33      2.69 o 
  -4   2   6      253.87      238.59      3.29 o 
  -3   2   6        2.54        4.71      0.34 o 
  -2   2   6       17.57       25.86      0.72 o 
  -1   2   6       31.63       37.84      1.19 o 
   0   2   6      126.83      110.81      1.98 o 
   1   2   6      390.45      385.95      6.84 o 
   2   2   6        0.23        0.55      0.43 o 
   3   2   6      117.47      102.19      2.44 o 
   4   2   6     1754.87     1716.22     21.65 o 
   5   2   6        0.16        0.28      0.72 o 
   6   2   6       10.89        9.79      1.31 o 
   7   2   6        2.06        1.55      1.32 o 
 -11   3   6      103.61      117.94      7.03 o 
 -10   3   6      115.18      111.74      4.60 o 
  -9   3   6       11.84       22.24      1.87 o 
  -8   3   6        9.81       15.14      2.62 o 
  -7   3   6       27.89       26.71      1.03 o 
  -6   3   6      133.42      137.84      2.72 o 
  -5   3   6      446.12      445.69      6.26 o 
  -4   3   6      397.69      407.71      5.25 o 
  -3   3   6        0.22        3.02      0.36 o 
  -2   3   6      435.71      437.62      4.81 o 
  -1   3   6       63.49       63.33      1.87 o 
   0   3   6        4.94        3.09      0.44 o 
   1   3   6      538.62      532.59      7.67 o 
   2   3   6       99.11       86.26      2.14 o 
   3   3   6        0.05        1.96      0.59 o 
   4   3   6      157.37      155.85      3.69 o 
   5   3   6       31.66       30.43      3.21 o 
   6   3   6        7.28        8.39      1.41 o 
   7   3   6       41.62       60.46      7.35 o 
 -11   4   6       13.22       10.61      1.75 o 
 -10   4   6        0.19        1.76      0.97 o 
  -9   4   6       39.17       47.20      6.07 o 
  -8   4   6       42.66       53.08      1.57 o 
  -7   4   6       82.16       64.44      1.63 o 
  -6   4   6      198.43      189.54      3.52 o 
  -5   4   6      276.58      257.03      3.82 o 
  -4   4   6        0.12        0.63      0.28 o 
  -3   4   6      257.17      254.51      3.21 o 
  -2   4   6      623.11      607.15      7.63 o 
  -1   4   6      497.27      474.87      5.82 o 
   0   4   6       28.23       32.16      1.15 o 
   1   4   6      315.97      290.34      4.87 o 
   2   4   6      491.10      481.80      7.37 o 
   3   4   6       21.69       20.81      2.83 o 
   4   4   6       59.38       62.41      2.65 o 
   5   4   6      162.02      160.72      4.67 o 
   6   4   6       79.54       84.91      6.55 o 
 -11   5   6        6.67        5.50      1.66 o 
 -10   5   6       91.97      106.07      4.98 o 
  -9   5   6        0.84        0.13      0.89 o 
  -8   5   6       17.21       16.20      1.06 o 
  -7   5   6        5.95       10.85      1.28 o 
  -6   5   6        1.25        0.33      0.46 o 
  -5   5   6       62.86       61.67      1.95 o 
  -4   5   6      289.34      269.98      4.11 o 
  -3   5   6        0.56        1.01      0.41 o 
  -2   5   6      115.15       99.18      2.32 o 
  -1   5   6       83.46       80.56      2.58 o 
   0   5   6      368.41      350.99      7.12 o 
   1   5   6      155.21      140.16      6.83 o 
   2   5   6        7.49        9.19      1.13 o 
   3   5   6        4.59        3.64      1.13 o 
   4   5   6        1.22        1.63      1.09 o 
   5   5   6      339.83      374.23      9.85 o 
   6   5   6        0.87        2.90      1.44 o 
 -11   6   6       70.11       77.57      4.35 o 
 -10   6   6       40.62       50.10      3.19 o 
  -9   6   6        0.78        1.78      0.73 o 
  -8   6   6       14.69       15.65      1.08 o 
  -7   6   6       58.81       60.15      1.82 o 
  -6   6   6       37.49       27.94      1.37 o 
  -5   6   6      716.45      676.79     13.79 o 
  -4   6   6      204.62      195.84      4.22 o 
  -3   6   6        6.87       14.59      1.54 o 
  -2   6   6       93.46       89.14      2.48 o 
  -1   6   6      166.98      157.94      4.64 o 
   0   6   6      157.18      164.02      4.91 o 
   1   6   6       18.10       18.23      2.62 o 
   2   6   6       72.35       66.70      3.18 o 
   3   6   6       13.84       11.83      1.72 o 
   4   6   6       49.65       51.10      3.20 o 
   5   6   6      101.09      109.20      4.79 o 
 -10   7   6       19.28       20.96      1.92 o 
  -9   7   6       16.86       21.33      1.35 o 
  -8   7   6       78.44       76.49      3.34 o 
  -7   7   6       16.66       21.93      1.64 o 
  -6   7   6        0.32       -0.64      0.72 o 
  -5   7   6        1.18        2.43      0.89 o 
  -4   7   6       11.42       11.85      2.10 o 
  -3   7   6       17.53       21.88      2.23 o 
  -2   7   6      424.01      415.35      7.25 o 
  -1   7   6      201.50      191.12      5.43 o 
   0   7   6       58.31       52.30      5.69 o 
   1   7   6      104.90      101.42      7.03 o 
   2   7   6        0.98        0.46      0.89 o 
   3   7   6        0.46       -0.10      1.47 o 
   4   7   6       40.89       43.86      3.11 o 
   5   7   6        1.73        0.32      1.13 o 
 -10   8   6       23.40       22.88      4.09 o 
  -9   8   6        6.98        6.77      1.49 o 
  -8   8   6       34.52       32.33      2.62 o 
  -7   8   6       32.33       34.53      2.08 o 
  -6   8   6      120.75      113.62      3.93 o 
  -5   8   6       11.01        8.39      1.44 o 
  -4   8   6      207.36      188.35      4.31 o 
  -3   8   6       15.75       19.43      1.25 o 
  -2   8   6      119.95      113.00      5.93 o 
  -1   8   6       47.38       52.72      4.15 o 
   0   8   6        1.63        1.30      0.83 o 
   1   8   6       34.33       33.46      2.68 o 
   2   8   6       69.83       76.96      3.68 o 
   3   8   6       56.10       53.86      5.69 o 
   4   8   6       15.16       13.29      2.56 o 
  -9   9   6       10.48       15.50      2.39 o 
  -8   9   6       10.40       11.27      1.49 o 
  -7   9   6       37.27       34.19      2.19 o 
  -6   9   6        1.67        2.31      0.94 o 
  -5   9   6        7.52        8.81      1.79 o 
  -4   9   6        0.55        0.87      0.58 o 
  -3   9   6        1.60        5.01      1.39 o 
  -2   9   6       13.45       14.35      1.17 o 
  -1   9   6      229.34      227.77      6.45 o 
   0   9   6        0.59        0.89      1.41 o 
   1   9   6        6.87        9.16      1.49 o 
   2   9   6       20.43       26.18      2.43 o 
   3   9   6        8.77        8.61      1.68 o 
  -9  10   6        9.27       12.41      1.94 o 
  -8  10   6        0.48       -0.23      0.89 o 
  -7  10   6       39.17       41.30      2.47 o 
  -6  10   6        1.72        2.32      0.87 o 
  -5  10   6       16.76       15.66      1.76 o 
  -4  10   6       31.97       35.02      1.79 o 
  -3  10   6       70.88       72.17      3.77 o 
  -2  10   6       63.04       64.61      3.93 o 
  -1  10   6      183.82      180.26      5.69 o 
   0  10   6        5.62        4.50      1.28 o 
   1  10   6        1.51        0.59      0.89 o 
   2  10   6       13.93       17.36      2.43 o 
  -7  11   6       52.12       51.44      3.82 o 
  -6  11   6        0.09        0.40      0.88 o 
  -5  11   6       43.57       40.69      5.25 o 
  -4  11   6       71.02       72.00      8.18 o 
  -3  11   6        0.12        1.01      0.89 o 
  -2  11   6        3.51        3.96      1.20 o 
  -1  11   6       42.12       41.38      2.81 o 
   0  11   6       24.72       27.88      2.36 o 
   1  11   6       22.09       21.85      4.47 o 
  -6  12   6       24.06       24.67      2.84 o 
  -5  12   6       15.29       15.15      2.33 o 
  -4  12   6        4.77        3.48      1.19 o 
  -3  12   6       25.95       28.82      2.51 o 
  -2  12   6        7.91        7.85      2.75 o 
  -1  12   6       58.81       69.78      7.28 o 
  -2 -12   7       28.14       28.62      6.52 o 
  -1 -12   7        9.13       11.25      3.58 o 
   0 -12   7        1.36        2.23      1.79 o 
   1 -12   7        0.01       -0.51      0.98 o 
  -5 -11   7       34.14       32.04      4.08 o 
  -4 -11   7       12.86       16.78      3.16 o 
  -3 -11   7        5.89        6.65      2.49 o 
  -2 -11   7      104.71      108.68     10.73 o 
  -1 -11   7       15.94       15.80      2.30 o 
   0 -11   7        0.63        3.12      1.10 o 
   1 -11   7       79.91       85.02      5.93 o 
   2 -11   7        8.07        8.92      3.05 o 
   3 -11   7        6.63        9.40      1.77 o 
  -6 -10   7       12.07       14.19      4.60 o 
  -5 -10   7       24.07       21.96      3.44 o 
  -4 -10   7       19.48       15.43      2.89 o 
  -3 -10   7       27.58       20.69      3.09 o 
  -2 -10   7       88.17       97.38      7.80 o 
  -1 -10   7        4.50        2.15      1.26 o 
   0 -10   7        6.96        5.57      1.64 o 
   1 -10   7       22.29       22.13      2.06 o 
   2 -10   7       33.84       34.40      3.14 o 
   3 -10   7        0.17       -0.05      1.07 o 
   4 -10   7      124.74      126.62      8.95 o 
  -7  -9   7        2.36        7.28      4.09 o 
  -6  -9   7       18.29       14.57      4.47 o 
  -5  -9   7        0.11        0.64      2.17 o 
  -4  -9   7       57.30       54.75      4.27 o 
  -3  -9   7        8.15        5.86      1.85 o 
  -2  -9   7      120.91      129.13      4.47 o 
  -1  -9   7      305.63      268.26      6.29 o 
   0  -9   7       23.25       20.10      1.85 o 
   1  -9   7       28.07       27.80      2.15 o 
   2  -9   7       12.17       12.56      1.75 o 
   3  -9   7       79.22       65.30      3.33 o 
   4  -9   7       53.37       58.92      3.30 o 
   5  -9   7        5.67        3.85      1.41 o 
  -8  -8   7       76.16       74.76      8.56 o 
  -7  -8   7        5.28        8.56      4.09 o 
  -6  -8   7       32.30       30.67      5.62 o 
  -5  -8   7       43.05       35.27      5.62 o 
  -4  -8   7      146.70      154.82      4.67 o 
  -3  -8   7        8.68        5.17      1.28 o 
  -2  -8   7      170.89      149.56      5.52 o 
  -1  -8   7       39.93       44.71      2.08 o 
   0  -8   7      230.06      219.22      4.95 o 
   1  -8   7        1.82        0.93      1.05 o 
   2  -8   7       20.96       18.06      1.85 o 
   3  -8   7       31.57       24.36      2.15 o 
   4  -8   7       35.00       34.74      2.62 o 
   5  -8   7       99.80      109.92      4.42 o 
   6  -8   7       10.44        9.21      1.76 o 
  -9  -7   7        1.30        7.16      3.83 o 
  -8  -7   7        3.59        6.39      3.32 o 
  -7  -7   7       24.12       36.68      6.01 o 
  -6  -7   7       14.93       17.38      4.09 o 
  -5  -7   7       12.39       15.60      1.99 o 
  -4  -7   7        0.88        0.51      0.63 o 
  -3  -7   7       24.01       25.66      1.51 o 
  -2  -7   7       17.60       13.28      1.05 o 
  -1  -7   7      318.77      318.48      5.26 o 
   0  -7   7        2.15        6.76      0.99 o 
   1  -7   7      492.56      460.31      7.83 o 
   2  -7   7       27.69       25.57      2.10 o 
   3  -7   7        0.02        1.01      0.94 o 
   4  -7   7      150.02      136.92      4.63 o 
   5  -7   7       70.12       71.26      4.46 o 
   6  -7   7        0.27        0.14      1.06 o 
  -9  -6   7        3.56        6.26      3.19 o 
  -8  -6   7       60.88       59.55      7.03 o 
  -7  -6   7      117.11      110.03      8.69 o 
  -6  -6   7       48.55       50.24      3.59 o 
  -5  -6   7        3.84        2.30      0.80 o 
  -4  -6   7        0.14        1.50      0.92 o 
  -3  -6   7        4.16        4.44      0.70 o 
  -2  -6   7      354.77      343.00      5.30 o 
  -1  -6   7      340.76      319.14      5.15 o 
   0  -6   7        3.93        6.86      0.99 o 
   1  -6   7       31.25       31.88      1.75 o 
   2  -6   7      247.23      236.17      5.50 o 
   3  -6   7        1.84        0.87      0.47 o 
   4  -6   7       35.59       40.29      4.71 o 
   5  -6   7       20.01       22.27      1.49 o 
   6  -6   7        1.47        0.86      0.80 o 
 -10  -5   7       17.55       19.17      4.98 o 
  -9  -5   7        4.26        4.09      2.56 o 
  -8  -5   7       15.11       16.10      4.09 o 
  -7  -5   7       52.65       51.90      6.33 o 
  -6  -5   7        4.11        4.12      1.98 o 
  -5  -5   7       56.96       55.62      2.59 o 
  -4  -5   7       42.04       38.19      2.13 o 
  -3  -5   7       39.33       32.34      1.30 o 
  -2  -5   7       96.64       88.95      2.04 o 
  -1  -5   7      117.44      109.37      4.04 o 
   0  -5   7     1494.38     1390.49     18.00 o 
   1  -5   7      270.81      269.87      4.16 o 
   2  -5   7      351.83      327.02      6.07 o 
   3  -5   7       17.67       18.75      1.05 o 
   4  -5   7        0.07        0.57      0.52 o 
   5  -5   7        6.55        7.18      1.12 o 
   6  -5   7        8.70        8.35      1.27 o 
   7  -5   7       14.96       14.96      1.58 o 
 -10  -4   7       69.27       59.30      6.90 o 
  -9  -4   7       27.91       21.85      4.47 o 
  -8  -4   7        0.92        0.20      1.22 o 
  -7  -4   7        7.13       10.75      3.00 o 
  -6  -4   7       16.04       18.43      1.76 o 
  -5  -4   7       21.21       23.75      1.84 o 
  -4  -4   7       77.00       66.69      2.05 o 
  -3  -4   7       27.77       37.08      1.37 o 
  -2  -4   7       91.42       84.07      1.67 o 
  -1  -4   7      214.84      217.71      3.76 o 
   0  -4   7        8.45        7.81      0.82 o 
   1  -4   7      673.52      675.69      8.69 o 
   2  -4   7       24.17       22.64      2.21 o 
   3  -4   7      216.21      210.74      3.74 o 
   4  -4   7       28.81       35.10      1.58 o 
   5  -4   7       11.71       11.87      1.13 o 
   6  -4   7       27.55       29.39      2.18 o 
   7  -4   7        5.26        4.14      1.20 o 
 -11  -3   7        7.76        6.90      3.32 o 
 -10  -3   7       34.24       44.86      5.88 o 
  -9  -3   7        0.62       -0.64      1.66 o 
  -8  -3   7       48.10       44.84      5.37 o 
  -7  -3   7       45.76       48.34      3.52 o 
  -6  -3   7        6.96        5.01      1.11 o 
  -5  -3   7       57.11       62.86      3.40 o 
  -4  -3   7      140.10      138.13      2.30 o 
  -3  -3   7       66.32       70.30      1.26 o 
  -2  -3   7       26.13       28.38      0.76 o 
  -1  -3   7        8.01        7.72      0.65 o 
   0  -3   7       28.27       22.30      1.04 o 
   1  -3   7      454.56      422.48      5.53 o 
   2  -3   7      804.17      770.44      9.58 o 
   3  -3   7        9.01       10.00      0.93 o 
   4  -3   7      162.70      159.34      3.32 o 
   5  -3   7       55.10       53.53      2.44 o 
   6  -3   7        0.80        1.39      1.03 o 
   7  -3   7        0.61        1.20      0.87 o 
 -11  -2   7        0.46       -0.13      2.17 o 
 -10  -2   7       11.35        9.07      3.19 o 
  -9  -2   7        0.80        0.54      1.22 o 
  -8  -2   7      156.89      149.46     12.46 o 
  -7  -2   7      209.34      192.41      8.75 o 
  -6  -2   7       29.03       31.10      1.54 o 
  -5  -2   7       98.41      101.18      2.65 o 
  -4  -2   7      134.18      130.10      2.20 o 
  -3  -2   7       43.65       39.93      1.00 o 
  -2  -2   7      209.65      192.54      2.49 o 
  -1  -2   7       58.69       51.98      1.75 o 
   0  -2   7       54.54       57.04      1.28 o 
   1  -2   7      202.14      198.76      2.72 o 
   2  -2   7     1508.29     1473.94     13.23 o 
   3  -2   7       34.47       31.67      1.69 o 
   4  -2   7        1.33        0.80      0.72 o 
   5  -2   7       10.82       12.50      1.40 o 
   6  -2   7        0.09        0.84      1.06 o 
   7  -2   7        1.69        1.05      1.11 o 
 -11  -1   7        7.92       10.86      3.45 o 
 -10  -1   7       17.74       16.49      3.71 o 
  -9  -1   7       25.39       23.10      2.75 o 
  -8  -1   7      162.32      164.99      4.52 o 
  -7  -1   7      215.33      218.21      4.41 o 
  -6  -1   7       84.27       88.78      2.49 o 
  -5  -1   7        8.53        8.04      0.61 o 
  -4  -1   7       54.77       53.01      1.51 o 
  -3  -1   7       12.34       11.43      0.58 o 
  -2  -1   7       93.42       83.27      1.67 o 
  -1  -1   7       14.72       14.02      0.63 o 
   0  -1   7        4.08        6.15      0.51 o 
   1  -1   7        9.10       10.69      0.66 o 
   2  -1   7      217.80      214.70      2.98 o 
   3  -1   7      684.44      679.83      7.46 o 
   4  -1   7       10.96       11.01      1.35 o 
   5  -1   7       43.96       44.49      2.68 o 
   6  -1   7        3.91        4.30      1.28 o 
   7  -1   7        2.13        2.94      1.30 o 
 -11   0   7       67.95       65.08      3.81 o 
 -10   0   7       15.95       15.86      1.96 o 
  -9   0   7        4.51        5.58      1.12 o 
  -8   0   7       50.59       52.00      2.45 o 
  -7   0   7      308.63      286.96      5.26 o 
  -6   0   7      426.01      403.92      8.05 o 
  -5   0   7       29.66       25.03      0.98 o 
  -4   0   7       63.44       54.77      1.35 o 
  -3   0   7        3.18        3.98      0.37 o 
  -2   0   7      499.79      510.56      4.84 o 
  -1   0   7      890.03      887.25      7.77 o 
   0   0   7       28.91       37.66      1.07 o 
   1   0   7       26.99       28.01      1.01 o 
   2   0   7      176.38      166.73      2.54 o 
   3   0   7      713.74      696.67      8.33 o 
   4   0   7       90.76       86.23      3.29 o 
   5   0   7        0.45        0.19      0.90 o 
   6   0   7        2.32        2.31      1.09 o 
   7   0   7        9.03       10.02      1.75 o 
 -11   1   7        1.60       -0.52      1.01 o 
 -10   1   7        4.55        7.39      1.98 o 
  -9   1   7       22.69       31.82      2.33 o 
  -8   1   7        6.12        3.18      1.26 o 
  -7   1   7      307.07      297.92      5.36 o 
  -6   1   7       74.74       68.69      2.18 o 
  -5   1   7        7.69        7.80      0.62 o 
  -4   1   7        1.43        0.82      0.37 o 
  -3   1   7      222.50      219.12      2.73 o 
  -2   1   7       73.75       75.63      1.31 o 
  -1   1   7        1.52        5.36      0.43 o 
   0   1   7       61.43       68.09      1.61 o 
   1   1   7       30.84       30.65      1.17 o 
   2   1   7        3.09        5.99      0.69 o 
   3   1   7      156.61      162.27      3.36 o 
   4   1   7        5.70        5.03      0.95 o 
   5   1   7       54.47       56.09      2.44 o 
   6   1   7       15.13       15.41      1.82 o 
   7   1   7       26.49       28.05      2.35 o 
 -11   2   7        0.04       -1.02      1.02 o 
 -10   2   7      110.42      113.43      4.45 o 
  -9   2   7        9.60       10.23      1.60 o 
  -8   2   7       21.81       15.42      1.66 o 
  -7   2   7       65.55       56.78      1.72 o 
  -6   2   7       44.36       34.02      1.56 o 
  -5   2   7        1.63        4.42      0.51 o 
  -4   2   7     2550.61     2473.39     22.22 o 
  -3   2   7      400.79      414.85      4.57 o 
  -2   2   7       20.95       24.79      0.78 o 
  -1   2   7      112.34      105.90      1.75 o 
   0   2   7       87.24       91.80      1.54 o 
   1   2   7        1.79        0.81      0.40 o 
   2   2   7       67.05       57.39      1.84 o 
   3   2   7       44.43       44.75      1.76 o 
   4   2   7        7.73       10.65      1.19 o 
   5   2   7      160.24      155.64      4.06 o 
   6   2   7       15.89       18.14      3.22 o 
 -11   3   7        1.12        1.79      1.11 o 
 -10   3   7       14.94       10.17      1.63 o 
  -9   3   7       13.22       11.04      1.53 o 
  -8   3   7        0.00        0.16      0.61 o 
  -7   3   7        6.63       11.94      0.95 o 
  -6   3   7       36.60       30.93      1.53 o 
  -5   3   7       22.40       30.12      1.49 o 
  -4   3   7       73.90       65.87      1.66 o 
  -3   3   7      118.04      124.44      2.08 o 
  -2   3   7       46.30       44.36      1.17 o 
  -1   3   7       72.96       71.69      1.32 o 
   0   3   7       31.47       34.95      1.22 o 
   1   3   7        0.00        0.06      0.39 o 
   2   3   7      269.41      251.58      7.30 o 
   3   3   7       41.34       42.48      1.69 o 
   4   3   7       31.03       35.86      3.00 o 
   5   3   7       84.91       82.40      3.39 o 
   6   3   7       12.25       13.20      1.77 o 
 -11   4   7       29.21       31.05      3.07 o 
 -10   4   7        1.22        0.26      1.02 o 
  -9   4   7        1.60        2.04      1.02 o 
  -8   4   7       10.21       15.50      1.05 o 
  -7   4   7       37.63       46.77      1.75 o 
  -6   4   7      506.97      467.01      7.91 o 
  -5   4   7      144.53      150.15      3.46 o 
  -4   4   7       90.77       82.75      1.92 o 
  -3   4   7      975.49      943.19     10.89 o 
  -2   4   7       70.21       67.32      1.54 o 
  -1   4   7        0.52        0.18      0.36 o 
   0   4   7      135.28      116.99      3.36 o 
   1   4   7      263.10      238.51      5.38 o 
   2   4   7      237.92      207.03      5.06 o 
   3   4   7        0.03        1.01      0.85 o 
   4   4   7       66.66       65.68      3.66 o 
   5   4   7       75.70       89.93      4.38 o 
   6   4   7       68.72       65.60      4.02 o 
 -11   5   7        0.07        0.51      1.02 o 
 -10   5   7       28.82       30.54      2.81 o 
  -9   5   7       46.12       42.68      3.07 o 
  -8   5   7      143.30      116.71      2.71 o 
  -7   5   7       42.32       47.26      2.46 o 
  -6   5   7       11.35        6.40      0.83 o 
  -5   5   7       91.39       95.09      2.59 o 
  -4   5   7      255.32      264.69      4.24 o 
  -3   5   7      542.95      512.41     10.62 o 
  -2   5   7        1.15        2.68      0.59 o 
  -1   5   7       74.96       73.36      2.49 o 
   0   5   7      160.62      163.88      5.35 o 
   1   5   7       31.21       29.07      1.82 o 
   2   5   7       13.43       12.55      2.01 o 
   3   5   7       22.08       24.01      2.26 o 
   4   5   7        3.25        2.57      2.11 o 
   5   5   7       18.57       24.81      2.62 o 
 -11   6   7        1.09        1.92      1.28 o 
 -10   6   7       13.89       12.78      1.79 o 
  -9   6   7       47.46       51.03      3.36 o 
  -8   6   7        0.31        1.44      0.57 o 
  -7   6   7       57.93       46.62      1.77 o 
  -6   6   7       25.43       25.50      1.24 o 
  -5   6   7       19.95       24.32      3.26 o 
  -4   6   7      119.70      119.46      3.21 o 
  -3   6   7      542.97      532.84      8.92 o 
  -2   6   7       15.35       13.78      1.18 o 
  -1   6   7     1067.55     1017.30     16.19 o 
   0   6   7      269.42      254.02     11.69 o 
   1   6   7        0.10       -0.58      0.63 o 
   2   6   7       16.61       15.43      1.89 o 
   3   6   7       52.44       52.17      3.24 o 
   4   6   7        6.67        8.32      1.79 o 
   5   6   7        7.18        9.04      1.89 o 
 -10   7   7       13.03       10.86      1.53 o 
  -9   7   7      103.20       98.40      2.84 o 
  -8   7   7        8.83        9.69      0.81 o 
  -7   7   7      313.14      281.87      6.77 o 
  -6   7   7       27.22       30.11      2.49 o 
  -5   7   7       20.15       14.82      4.54 o 
  -4   7   7       10.31       11.18      1.09 o 
  -3   7   7       13.90       12.56      1.12 o 
  -2   7   7       37.75       38.75      1.79 o 
  -1   7   7       39.58       38.90      2.16 o 
   0   7   7        0.32        2.00      0.85 o 
   1   7   7        6.47        5.23      1.26 o 
   2   7   7       61.24       77.11      3.84 o 
   3   7   7       83.60      102.25      4.55 o 
   4   7   7        0.22        0.70      1.17 o 
  -9   8   7       20.68       26.01      2.73 o 
  -8   8   7        8.97        8.03      1.53 o 
  -7   8   7       34.90       33.02      3.14 o 
  -6   8   7        1.20        0.30      1.47 o 
  -5   8   7      151.39      152.19      6.07 o 
  -4   8   7       44.28       43.53      2.88 o 
  -3   8   7      450.06      447.02      8.04 o 
  -2   8   7      566.99      560.37      9.59 o 
  -1   8   7       72.51       72.52      3.33 o 
   0   8   7      123.68      128.24      4.79 o 
   1   8   7        2.81        3.83      1.23 o 
   2   8   7        0.89        0.96      1.04 o 
   3   8   7        0.01        0.79      1.13 o 
  -9   9   7       65.29       60.69      3.00 o 
  -8   9   7       72.37       66.37      3.51 o 
  -7   9   7        6.51        4.50      1.13 o 
  -6   9   7       64.15       67.04      3.77 o 
  -5   9   7       87.63       89.13      4.16 o 
  -4   9   7      175.20      178.65      4.46 o 
  -3   9   7       12.66       11.98      1.22 o 
  -2   9   7       42.99       44.16      2.00 o 
  -1   9   7       32.16       34.48      2.43 o 
   0   9   7      186.35      191.42      6.21 o 
   1   9   7       57.21       60.79      3.48 o 
   2   9   7        0.01        0.54      1.04 o 
  -8  10   7       30.83       33.44      2.39 o 
  -7  10   7        5.27        5.29      1.22 o 
  -6  10   7       13.23       13.88      1.79 o 
  -5  10   7        0.01       -0.38      0.92 o 
  -4  10   7       78.66       85.30      3.99 o 
  -3  10   7       18.12       17.46      2.81 o 
  -2  10   7       51.49       51.46      3.04 o 
  -1  10   7        0.39        2.84      1.22 o 
   0  10   7      163.32      180.38      8.18 o 
   1  10   7        0.91        1.91      1.25 o 
  -7  11   7        2.98        2.81      1.10 o 
  -6  11   7       79.61       74.64      3.32 o 
  -5  11   7       12.30       15.72      2.13 o 
  -4  11   7       72.90       69.60      7.22 o 
  -3  11   7       45.07       41.31      3.26 o 
  -2  11   7        9.31        6.47      1.47 o 
  -1  11   7       63.65       61.64      7.22 o 
   0  11   7       34.79       35.40      5.37 o 
  -4  12   7        5.77        3.58      2.94 o 
  -3  12   7        0.66       -0.89      2.04 o 
  -4 -11   8       17.60       18.20      3.30 o 
  -3 -11   8       79.30       83.72     14.89 o 
  -2 -11   8        0.04        0.26      1.79 o 
  -1 -11   8       37.60       39.36      5.37 o 
   0 -11   8        4.38        1.83      1.50 o 
   1 -11   8        0.49        0.62      1.20 o 
   2 -11   8       12.15       19.06      2.22 o 
  -6 -10   8        3.80        4.58      2.88 o 
  -5 -10   8        1.64        3.45      1.93 o 
  -4 -10   8       13.52       14.52      2.78 o 
  -3 -10   8       10.26        7.63      2.16 o 
  -2 -10   8       25.82       24.23      3.16 o 
  -1 -10   8      180.27      186.30      6.66 o 
   0 -10   8       10.70       11.36      1.69 o 
   1 -10   8       11.99       16.41      1.92 o 
   2 -10   8        2.37        3.20      1.24 o 
   3 -10   8       13.38       10.14      2.00 o 
  -7  -9   8       13.40       18.91      5.37 o 
  -6  -9   8        4.81        3.19      3.07 o 
  -5  -9   8        7.05        7.80      2.27 o 
  -4  -9   8       23.41       26.98      4.86 o 
  -3  -9   8        0.01        0.10      3.32 o 
  -2  -9   8       50.36       56.44      4.60 o 
  -1  -9   8      129.66      149.10      7.06 o 
   0  -9   8        0.65        0.99      0.90 o 
   1  -9   8       14.70       13.38      3.38 o 
   2  -9   8       30.61       38.88      2.62 o 
   3  -9   8       42.12       48.09      3.23 o 
   4  -9   8        2.81        3.21      1.35 o 
  -8  -8   8       10.11       17.00      4.73 o 
  -7  -8   8        6.97       -1.28      2.17 o 
  -6  -8   8        6.68        7.80      3.45 o 
  -5  -8   8       26.01       34.59      3.68 o 
  -4  -8   8        8.51       13.26      1.76 o 
  -3  -8   8       93.48       80.57     11.44 o 
  -2  -8   8       92.83       94.78      7.55 o 
  -1  -8   8        9.56       12.86      1.51 o 
   0  -8   8       32.88       35.60      2.26 o 
   1  -8   8      172.01      170.12      5.04 o 
   2  -8   8      214.50      225.61      9.57 o 
   3  -8   8       21.93       26.82      2.32 o 
   4  -8   8       44.14       38.49      2.78 o 
   5  -8   8       15.69       12.36      1.96 o 
  -8  -7   8        3.13        1.79      2.56 o 
  -7  -7   8       40.91       39.49      6.01 o 
  -6  -7   8       34.34       38.72      5.75 o 
  -5  -7   8       11.95       10.35      3.45 o 
  -4  -7   8      160.99      143.14      3.94 o 
  -3  -7   8       90.91       81.95      3.57 o 
  -2  -7   8       11.23        8.02      1.08 o 
  -1  -7   8       27.70       22.41      1.50 o 
   0  -7   8      454.33      431.76      7.48 o 
   1  -7   8        0.78        2.33      0.83 o 
   2  -7   8       29.38       30.77      3.03 o 
   3  -7   8       15.06       15.66      2.97 o 
   4  -7   8        1.39        1.67      1.57 o 
   5  -7   8        1.37        0.86      1.15 o 
  -9  -6   8       17.35       13.42      4.35 o 
  -8  -6   8        2.07        4.60      2.94 o 
  -7  -6   8       70.02       69.01      7.16 o 
  -6  -6   8        0.50        1.28      1.92 o 
  -5  -6   8        0.00       -0.21      0.77 o 
  -4  -6   8        4.34        5.63      1.00 o 
  -3  -6   8        8.34        5.84      0.89 o 
  -2  -6   8       19.10       18.15      1.66 o 
  -1  -6   8      159.02      157.05      3.70 o 
   0  -6   8      714.19      685.75     10.51 o 
   1  -6   8       23.03       19.07      1.60 o 
   2  -6   8      210.12      199.15      4.74 o 
   3  -6   8      235.61      234.85      4.16 o 
   4  -6   8       17.04       22.49      1.49 o 
   5  -6   8        6.69        8.65      1.22 o 
   6  -6   8        0.52        0.58      0.90 o 
 -10  -5   8        9.94       10.99      4.22 o 
  -9  -5   8       66.08       55.21      6.90 o 
  -8  -5   8      115.18      109.26      8.82 o 
  -7  -5   8       21.12       16.61      4.09 o 
  -6  -5   8       44.90       39.56      5.37 o 
  -5  -5   8       22.88       19.71      1.80 o 
  -4  -5   8       77.73       75.76      5.78 o 
  -3  -5   8      133.62      115.86      2.43 o 
  -2  -5   8       12.59       16.63      1.03 o 
  -1  -5   8        8.78        7.19      1.11 o 
   0  -5   8       53.16       54.44      3.16 o 
   1  -5   8      196.16      179.13      3.06 o 
   2  -5   8       58.11       55.82      1.82 o 
   3  -5   8        0.71        0.94      0.48 o 
   4  -5   8        0.39        0.62      0.52 o 
   5  -5   8       30.13       31.28      1.86 o 
   6  -5   8       24.30       24.08      1.85 o 
 -10  -4   8       11.35       11.37      3.83 o 
  -9  -4   8      143.50      151.44     10.22 o 
  -8  -4   8       82.83       97.76      8.05 o 
  -7  -4   8       89.16       79.86      4.79 o 
  -6  -4   8        0.23       -0.45      0.73 o 
  -5  -4   8       96.81       92.87      3.47 o 
  -4  -4   8      182.47      171.80      3.43 o 
  -3  -4   8      230.90      205.82      3.39 o 
  -2  -4   8      259.52      253.58      4.60 o 
  -1  -4   8        9.56       10.28      1.12 o 
   0  -4   8      257.13      249.96      5.69 o 
   1  -4   8      645.68      621.20      7.72 o 
   2  -4   8        1.48        2.29      1.11 o 
   3  -4   8       14.94       14.89      1.41 o 
   4  -4   8       30.42       33.36      2.06 o 
   5  -4   8      174.16      190.56      5.61 o 
   6  -4   8        2.14        1.63      1.01 o 
 -10  -3   8        6.13        6.77      3.32 o 
  -9  -3   8        8.64        6.26      2.68 o 
  -8  -3   8        6.87        8.88      2.12 o 
  -7  -3   8       29.59       31.50      3.16 o 
  -6  -3   8      124.64      114.80      4.02 o 
  -5  -3   8        0.03       -0.41      0.68 o 
  -4  -3   8       64.56       61.18      1.53 o 
  -3  -3   8      142.40      133.03      2.26 o 
  -2  -3   8        4.46        3.12      0.50 o 
  -1  -3   8      513.28      508.00      6.29 o 
   0  -3   8        1.41        1.00      0.49 o 
   1  -3   8       55.49       54.17      1.72 o 
   2  -3   8       43.95       35.08      1.80 o 
   3  -3   8       76.27       71.79      2.15 o 
   4  -3   8       43.58       42.53      2.64 o 
   5  -3   8       15.98       23.61      2.18 o 
   6  -3   8        3.94        2.53      1.22 o 
 -11  -2   8        1.34        1.79      2.43 o 
 -10  -2   8        6.50        8.69      3.07 o 
  -9  -2   8        7.50       10.14      3.83 o 
  -8  -2   8       46.37       40.74      3.52 o 
  -7  -2   8        8.89        7.50      1.34 o 
  -6  -2   8      808.77      785.73     17.07 o 
  -5  -2   8       24.32       27.96      1.68 o 
  -4  -2   8        9.70        7.76      0.63 o 
  -3  -2   8        3.97        3.72      0.49 o 
  -2  -2   8        0.02       -0.03      0.30 o 
  -1  -2   8       20.96       24.34      1.24 o 
   0  -2   8        1.08        0.90      0.41 o 
   1  -2   8        0.66        1.08      0.52 o 
   2  -2   8      146.44      142.80      3.35 o 
   3  -2   8      417.00      400.50      8.52 o 
   4  -2   8       10.17       12.39      1.38 o 
   5  -2   8       16.87       21.33      2.05 o 
   6  -2   8       32.46       42.24      2.86 o 
 -11  -1   8        6.01        2.43      2.43 o 
 -10  -1   8       38.40       25.56      4.35 o 
  -9  -1   8       19.00       20.49      4.15 o 
  -8  -1   8        6.24        3.97      1.26 o 
  -7  -1   8        4.49        5.45      0.89 o 
  -6  -1   8       97.16       97.62      2.77 o 
  -5  -1   8      264.37      278.17      5.77 o 
  -4  -1   8        0.86        1.31      0.35 o 
  -3  -1   8      107.29      107.82      1.79 o 
  -2  -1   8       10.70       12.81      0.82 o 
  -1  -1   8       51.34       51.32      1.22 o 
   0  -1   8      365.86      369.96      4.23 o 
   1  -1   8       31.29       25.26      1.22 o 
   2  -1   8       80.04       74.93      2.21 o 
   3  -1   8       36.58       39.21      1.71 o 
   4  -1   8       33.66       31.33      1.92 o 
   5  -1   8        0.94       -0.64      0.87 o 
   6  -1   8       52.72       57.46      3.22 o 
 -11   0   8        0.03        0.19      1.10 o 
 -10   0   8      105.54      111.20     10.67 o 
  -9   0   8       15.89       17.10      1.71 o 
  -8   0   8       51.86       51.90      2.54 o 
  -7   0   8       16.05       11.40      1.14 o 
  -6   0   8      196.42      197.93      5.44 o 
  -5   0   8      719.98      676.95      7.76 o 
  -4   0   8      683.08      668.22      7.04 o 
  -3   0   8        7.42        6.82      0.72 o 
  -2   0   8       81.27       81.72      2.02 o 
  -1   0   8      359.50      338.82      3.88 o 
   0   0   8      604.14      559.91      6.19 o 
   1   0   8      323.56      308.42      3.85 o 
   2   0   8       51.77       45.89      1.40 o 
   3   0   8      194.10      188.12      3.46 o 
   4   0   8       53.54       54.03      2.39 o 
   5   0   8        1.03        0.66      0.99 o 
   6   0   8       15.07       20.68      2.15 o 
 -11   1   8       13.66       14.88      2.12 o 
 -10   1   8       64.15       55.63      5.94 o 
  -9   1   8       48.40       51.30      5.05 o 
  -8   1   8       42.56       49.07      3.22 o 
  -7   1   8        0.17        0.75      0.54 o 
  -6   1   8        3.00        2.43      0.51 o 
  -5   1   8      100.20       94.91      2.03 o 
  -4   1   8       25.72       31.06      1.03 o 
  -3   1   8      128.88      131.06      2.20 o 
  -2   1   8       72.21       70.99      2.44 o 
  -1   1   8      140.35      127.78      1.94 o 
   0   1   8      138.40      141.86      2.23 o 
   1   1   8      141.00      133.25      2.34 o 
   2   1   8        6.78        6.35      0.74 o 
   3   1   8        1.62        1.05      0.58 o 
   4   1   8       83.57       93.32      3.68 o 
   5   1   8        0.59       -0.79      0.79 o 
   6   1   8       38.99       41.34      2.75 o 
 -11   2   8       31.57       32.53      2.67 o 
 -10   2   8        4.50        7.24      2.17 o 
  -9   2   8       99.11      100.69      3.93 o 
  -8   2   8       20.63       21.65      1.77 o 
  -7   2   8        0.15       -0.02      0.49 o 
  -6   2   8        6.27        5.62      0.75 o 
  -5   2   8      657.30      615.95      7.24 o 
  -4   2   8       79.78       80.73      2.17 o 
  -3   2   8     1434.89     1378.27     12.21 o 
  -2   2   8       98.51       99.58      1.77 o 
  -1   2   8        1.77        4.22      0.50 o 
   0   2   8       75.97       73.81      1.57 o 
   1   2   8      149.61      144.60      2.72 o 
   2   2   8        1.40        1.67      0.54 o 
   3   2   8        9.13       10.60      1.07 o 
   4   2   8      100.42      101.73      3.16 o 
   5   2   8        4.22        3.66      1.18 o 
   6   2   8        8.86       12.81      2.81 o 
 -11   3   8       40.22       30.42      3.07 o 
 -10   3   8       14.35       10.73      2.04 o 
  -9   3   8       77.69       67.22      3.96 o 
  -8   3   8       10.19        7.16      1.53 o 
  -7   3   8       33.86       37.86      1.82 o 
  -6   3   8      286.11      282.03      4.99 o 
  -5   3   8      306.85      309.37      5.26 o 
  -4   3   8      157.07      154.14      3.79 o 
  -3   3   8      106.21      110.17      2.26 o 
  -2   3   8       34.12       35.00      1.24 o 
  -1   3   8       17.00       18.57      1.10 o 
   0   3   8        1.75        4.50      0.74 o 
   1   3   8        0.37        0.34      0.50 o 
   2   3   8        5.11        3.26      0.91 o 
   3   3   8       20.58       17.76      2.07 o 
   4   3   8       46.18       40.69      3.96 o 
   5   3   8       14.27       13.29      2.21 o 
 -11   4   8       23.40       27.60      2.94 o 
 -10   4   8       25.54       20.32      2.43 o 
  -9   4   8       18.89       16.36      2.17 o 
  -8   4   8        0.14        0.13      0.77 o 
  -7   4   8       29.82       33.89      1.78 o 
  -6   4   8      190.53      183.98      4.25 o 
  -5   4   8        1.93        1.39      0.51 o 
  -4   4   8      992.53      956.58     11.23 o 
  -3   4   8      121.00      115.16      2.34 o 
  -2   4   8      771.13      731.66      8.80 o 
  -1   4   8       18.87       19.60      1.23 o 
   0   4   8       65.06       64.23      2.17 o 
   1   4   8       18.21       20.57      2.69 o 
   2   4   8        0.06        0.76      0.69 o 
   3   4   8       36.07       40.02      3.96 o 
   4   4   8       52.44       57.12      5.75 o 
   5   4   8       28.66       30.15      3.26 o 
 -11   5   8        8.83        8.18      1.92 o 
 -10   5   8        0.48        0.13      0.89 o 
  -9   5   8       12.00       10.73      1.79 o 
  -8   5   8      162.74      153.09      3.56 o 
  -7   5   8        1.46        0.74      0.62 o 
  -6   5   8        5.31        6.82      2.18 o 
  -5   5   8        8.80        8.48      0.87 o 
  -4   5   8       28.83       28.91      1.17 o 
  -3   5   8       28.13       30.30      1.48 o 
  -2   5   8        5.20        6.91      0.86 o 
  -1   5   8      152.99      133.54      3.20 o 
   0   5   8      127.58      114.28      5.77 o 
   1   5   8       15.15       11.36      1.37 o 
   2   5   8        0.03        0.62      0.85 o 
   3   5   8       38.64       41.60      3.26 o 
   4   5   8       22.03       26.38      2.66 o 
 -10   6   8        1.27        1.53      1.15 o 
  -9   6   8       27.68       24.79      2.30 o 
  -8   6   8      111.62      120.17      3.10 o 
  -7   6   8        3.06        3.06      0.72 o 
  -6   6   8       29.51       31.86      1.45 o 
  -5   6   8      128.07      129.13      6.84 o 
  -4   6   8       23.49       22.79      1.52 o 
  -3   6   8      593.77      577.52      9.77 o 
  -2   6   8      267.44      266.50      5.57 o 
  -1   6   8      104.54       99.80      3.07 o 
   0   6   8       70.99       59.58      2.19 o 
   1   6   8       79.56       76.56      3.71 o 
   2   6   8       16.82       19.03      3.07 o 
   3   6   8       14.93       18.50      3.45 o 
   4   6   8        5.34        6.65      1.72 o 
 -10   7   8        3.25        6.01      1.41 o 
  -9   7   8        1.50        0.04      0.58 o 
  -8   7   8        0.02        0.87      0.81 o 
  -7   7   8        1.44        0.65      0.98 o 
  -6   7   8      242.56      244.79     11.18 o 
  -5   7   8      104.37      106.89      4.36 o 
  -4   7   8       56.42       47.78      2.14 o 
  -3   7   8       96.71       93.93      2.97 o 
  -2   7   8      631.10      603.17     10.29 o 
  -1   7   8       25.90       22.55      1.76 o 
   0   7   8       19.39       18.22      1.56 o 
   1   7   8       34.64       29.76      5.37 o 
   2   7   8        0.31       -0.21      0.89 o 
   3   7   8        1.71        1.28      2.04 o 
  -9   8   8        0.43       -0.77      0.82 o 
  -8   8   8       40.95       40.24      2.38 o 
  -7   8   8       12.95       12.78      3.31 o 
  -6   8   8        1.08        3.10      1.23 o 
  -5   8   8        7.12        7.70      1.48 o 
  -4   8   8       49.51       48.32      2.44 o 
  -3   8   8       18.53       19.25      1.50 o 
  -2   8   8        0.08        0.66      0.67 o 
  -1   8   8      242.10      227.93      5.56 o 
   0   8   8       11.09       10.63      1.77 o 
   1   8   8      186.50      194.38      6.57 o 
   2   8   8       10.44       14.02      2.09 o 
  -9   9   8       50.47       52.86      2.90 o 
  -8   9   8       37.68       45.06      2.65 o 
  -7   9   8       58.21       56.77      3.21 o 
  -6   9   8        7.21        9.18      1.78 o 
  -5   9   8      265.98      271.74      8.07 o 
  -4   9   8       74.99       76.94      3.88 o 
  -3   9   8       14.83       17.87      1.99 o 
  -2   9   8        1.17        0.01      0.80 o 
  -1   9   8      103.65      104.85      7.28 o 
   0   9   8       13.66       16.91      2.15 o 
   1   9   8       23.85       20.05      3.00 o 
  -8  10   8        7.61        8.83      1.47 o 
  -7  10   8        2.41        2.74      1.23 o 
  -6  10   8       81.38       73.43      8.82 o 
  -5  10   8       52.28       49.48      3.38 o 
  -4  10   8       10.01        8.40      1.64 o 
  -3  10   8       25.26       20.23      2.20 o 
  -2  10   8        9.40        7.87      2.75 o 
  -1  10   8      111.47      121.53      6.26 o 
   0  10   8       43.92       58.79      6.39 o 
  -6  11   8       18.91       20.48      3.29 o 
  -5  11   8        5.20        7.47      3.13 o 
  -4  11   8       19.56       22.76      2.50 o 
  -3  11   8       61.95       59.94      6.77 o 
  -2  11   8       50.82       35.78      5.50 o 
  -2 -11   9       26.84       31.18      5.24 o 
  -1 -11   9        0.56       -1.92      1.92 o 
   0 -11   9        0.74        0.83      2.17 o 
  -5 -10   9       29.23       32.66      4.01 o 
  -4 -10   9        5.22        3.68      2.12 o 
  -3 -10   9        6.40        6.77      2.20 o 
  -2 -10   9       15.75       16.10      3.83 o 
  -1 -10   9        8.20        9.12      1.93 o 
   0 -10   9       63.23       64.54      3.31 o 
   1 -10   9        3.36        3.05      1.59 o 
   2 -10   9       28.57       35.45      4.17 o 
  -6  -9   9       17.51       22.71      3.47 o 
  -5  -9   9       22.32       18.74      4.15 o 
  -4  -9   9        0.08       -1.31      1.31 o 
  -3  -9   9        8.50        7.47      2.81 o 
  -2  -9   9       10.88       18.15      3.83 o 
  -1  -9   9       92.82       84.06      6.77 o 
   0  -9   9       11.33       14.06      3.37 o 
   1  -9   9        0.01        0.61      1.12 o 
   2  -9   9        7.74        8.40      1.65 o 
   3  -9   9       65.66       73.41      5.44 o 
  -7  -8   9        2.61        2.43      2.81 o 
  -6  -8   9       28.26       25.13      3.53 o 
  -5  -8   9        2.30        1.42      1.69 o 
  -4  -8   9        3.01        2.17      1.10 o 
  -3  -8   9       59.73       53.50      3.18 o 
  -2  -8   9       12.73       11.93      1.54 o 
  -1  -8   9       19.10       18.23      2.67 o 
   0  -8   9        3.42        2.51      1.03 o 
   1  -8   9       22.30       22.43      2.07 o 
   2  -8   9        0.01       -0.74      0.87 o 
   3  -8   9       66.20       72.10      3.62 o 
   4  -8   9        0.11        0.59      1.18 o 
  -8  -7   9       98.02      126.90     10.48 o 
  -7  -7   9       39.60       51.63      6.90 o 
  -6  -7   9        3.43        6.13      3.19 o 
  -5  -7   9        4.99        7.62      2.03 o 
  -4  -7   9       44.10       45.39      4.45 o 
  -3  -7   9        0.01        0.23      0.94 o 
  -2  -7   9        2.93        1.55      0.81 o 
  -1  -7   9        0.59        1.30      0.65 o 
   0  -7   9       40.70       45.93      3.36 o 
   1  -7   9       54.88       50.85      3.55 o 
   2  -7   9        1.76        1.05      0.94 o 
   3  -7   9       38.76       35.50      2.60 o 
   4  -7   9       46.79       47.65      3.10 o 
  -9  -6   9        4.60        9.58      3.96 o 
  -8  -6   9       73.32       81.02      8.18 o 
  -7  -6   9        0.19        1.15      2.43 o 
  -6  -6   9      125.16      117.83      9.07 o 
  -5  -6   9      252.60      236.18      5.48 o 
  -4  -6   9        1.80        3.37      0.93 o 
  -3  -6   9       10.20       10.51      1.58 o 
  -2  -6   9       24.36       22.72      1.47 o 
  -1  -6   9        4.54        4.13      0.80 o 
   0  -6   9        8.26        8.70      1.07 o 
   1  -6   9        1.32        3.14      0.80 o 
   2  -6   9        0.03        0.18      0.94 o 
   3  -6   9       39.56       41.81      1.76 o 
   4  -6   9       83.84       79.48      2.61 o 
   5  -6   9        0.76        0.70      0.82 o 
  -9  -5   9        0.22       -2.30      2.30 o 
  -8  -5   9       11.08       17.64      4.35 o 
  -7  -5   9       36.00       32.84      5.24 o 
  -6  -5   9      139.42      126.37      5.79 o 
  -5  -5   9       34.46       29.85      2.93 o 
  -4  -5   9       72.44       64.63      2.92 o 
  -3  -5   9       54.65       52.11      1.71 o 
  -2  -5   9      566.89      547.04      9.36 o 
  -1  -5   9      139.22      134.87      3.13 o 
   0  -5   9       16.30       16.22      0.85 o 
   1  -5   9      270.74      255.79      5.00 o 
   2  -5   9       22.55       21.50      1.20 o 
   3  -5   9        5.15        5.87      0.82 o 
   4  -5   9       16.90       20.84      1.42 o 
   5  -5   9       10.63        9.19      1.44 o 
 -10  -4   9        6.82        2.04      2.81 o 
  -9  -4   9        1.44        0.64      2.30 o 
  -8  -4   9       21.53       23.64      4.73 o 
  -7  -4   9      414.93      397.98     11.60 o 
  -6  -4   9       20.69       28.09      2.28 o 
  -5  -4   9       33.83       30.18      2.50 o 
  -4  -4   9        3.57        3.36      1.08 o 
  -3  -4   9      648.50      610.26      8.90 o 
  -2  -4   9       58.98       60.23      1.99 o 
  -1  -4   9       11.61       10.34      1.03 o 
   0  -4   9       76.42       75.41      2.80 o 
   1  -4   9       90.18       95.34      2.42 o 
   2  -4   9       52.98       50.26      1.88 o 
   3  -4   9        5.90        6.00      0.95 o 
   4  -4   9       60.32       66.23      2.75 o 
   5  -4   9       10.72       11.94      1.45 o 
 -10  -3   9       10.73       11.12      3.83 o 
  -9  -3   9       39.93       41.53      5.62 o 
  -8  -3   9        2.01        3.13      1.63 o 
  -7  -3   9       21.43       21.24      2.85 o 
  -6  -3   9       39.32       41.37      2.76 o 
  -5  -3   9      339.68      325.08      7.57 o 
  -4  -3   9       29.79       29.14      1.12 o 
  -3  -3   9       54.11       54.77      1.64 o 
  -2  -3   9        1.91        1.09      0.57 o 
  -1  -3   9      470.16      434.02      5.79 o 
   0  -3   9       65.99       60.98      1.86 o 
   1  -3   9       14.41       13.39      1.05 o 
   2  -3   9       10.10        8.10      0.92 o 
   3  -3   9       85.03       80.96      3.16 o 
   4  -3   9       31.41       33.33      2.17 o 
   5  -3   9       19.72       26.59      3.46 o 
 -11  -2   9       24.81       46.77      6.39 o 
 -10  -2   9        0.20       -1.92      1.92 o 
  -9  -2   9        7.03        7.41      2.81 o 
  -8  -2   9       23.49       24.77      3.07 o 
  -7  -2   9       77.71       74.18      3.37 o 
  -6  -2   9        7.18        5.75      1.01 o 
  -5  -2   9      941.30      905.21     13.53 o 
  -4  -2   9      128.42      117.19      2.34 o 
  -3  -2   9      286.16      272.18      3.75 o 
  -2  -2   9      998.64      954.00     11.39 o 
  -1  -2   9       89.08       92.68      2.35 o 
   0  -2   9       22.86       20.32      1.13 o 
   1  -2   9        3.95        2.53      0.63 o 
   2  -2   9       33.16       36.44      1.71 o 
   3  -2   9        0.17        0.28      0.63 o 
   4  -2   9        1.58        1.37      1.56 o 
   5  -2   9       46.77       43.85      3.98 o 
 -11  -1   9       26.50       24.66      4.86 o 
 -10  -1   9        7.30        2.81      2.56 o 
  -9  -1   9       26.68       27.16      2.21 o 
  -8  -1   9      216.09      220.59      5.71 o 
  -7  -1   9       14.92       14.27      1.30 o 
  -6  -1   9      226.38      218.80      7.84 o 
  -5  -1   9       13.00       16.94      1.51 o 
  -4  -1   9        4.71        6.73      0.64 o 
  -3  -1   9       14.39       14.21      0.99 o 
  -2  -1   9        9.42        8.43      0.89 o 
  -1  -1   9       59.14       47.59      1.70 o 
   0  -1   9       35.58       40.45      1.34 o 
   1  -1   9      208.74      186.56      3.82 o 
   2  -1   9      157.20      153.39      3.40 o 
   3  -1   9        3.04        1.65      0.87 o 
   4  -1   9       19.91       22.15      2.09 o 
   5  -1   9       22.96       23.84      2.76 o 
 -11   0   9       10.25        8.62      1.84 o 
 -10   0   9        0.01        8.05      2.81 o 
  -9   0   9       56.20       59.83      3.33 o 
  -8   0   9       89.54       94.08      4.28 o 
  -7   0   9       60.74       61.35      2.31 o 
  -6   0   9      881.94      826.36     11.89 o 
  -5   0   9      162.80      160.26      4.09 o 
  -4   0   9      715.32      686.12      7.32 o 
  -3   0   9        8.67        8.79      0.94 o 
  -2   0   9      121.77      116.76      1.98 o 
  -1   0   9       14.50       11.59      1.17 o 
   0   0   9      126.37      102.20      2.05 o 
   1   0   9       59.75       59.41      1.60 o 
   2   0   9       23.22       26.02      1.28 o 
   3   0   9       10.78        9.48      1.30 o 
   4   0   9        3.45        2.90      1.12 o 
   5   0   9        0.62       -0.70      1.13 o 
 -11   1   9        3.97        2.68      1.53 o 
 -10   1   9       56.14       48.86      5.62 o 
  -9   1   9       28.64       26.97      2.29 o 
  -8   1   9      140.68      140.38      3.99 o 
  -7   1   9       28.05       28.91      1.68 o 
  -6   1   9      262.04      247.38      4.76 o 
  -5   1   9       82.35       82.32      1.96 o 
  -4   1   9       21.32       19.59      0.89 o 
  -3   1   9       80.72       83.22      2.37 o 
  -2   1   9      394.67      360.76      4.29 o 
  -1   1   9      225.91      240.91      3.35 o 
   0   1   9        0.01        0.69      0.39 o 
   1   1   9       41.10       50.30      1.48 o 
   2   1   9       49.72       44.50      1.65 o 
   3   1   9       33.33       34.64      1.74 o 
   4   1   9       10.49        8.25      1.46 o 
   5   1   9        0.96       -0.71      1.22 o 
 -11   2   9       38.25       46.01      3.83 o 
 -10   2   9       35.73       29.01      2.94 o 
  -9   2   9        1.92        3.58      1.41 o 
  -8   2   9        7.93       10.22      1.79 o 
  -7   2   9       26.33       26.44      2.05 o 
  -6   2   9        1.09        1.67      0.58 o 
  -5   2   9      423.17      403.67      6.47 o 
  -4   2   9      599.63      570.21      8.30 o 
  -3   2   9       31.00       27.39      1.19 o 
  -2   2   9      532.19      477.49      6.44 o 
  -1   2   9      291.92      250.82      4.08 o 
   0   2   9       72.08       67.15      1.78 o 
   1   2   9       50.00       41.08      1.73 o 
   2   2   9       56.04       51.12      1.98 o 
   3   2   9       13.85       13.51      1.36 o 
   4   2   9       16.21       16.62      1.78 o 
   5   2   9        5.40        9.84      5.43 o 
 -11   3   9       23.79       27.60      3.07 o 
 -10   3   9       25.37       20.70      2.56 o 
  -9   3   9        4.44        3.32      1.41 o 
  -8   3   9      134.63      135.21      5.75 o 
  -7   3   9       77.03       83.40      3.29 o 
  -6   3   9      134.97      135.17      3.25 o 
  -5   3   9      337.83      334.52      5.69 o 
  -4   3   9       39.14       37.68      2.10 o 
  -3   3   9       38.99       39.89      1.43 o 
  -2   3   9        0.88        1.54      0.48 o 
  -1   3   9      190.81      170.37      3.16 o 
   0   3   9        0.33        2.35      0.66 o 
   1   3   9       99.31      104.42      3.00 o 
   2   3   9       33.19       38.07      2.31 o 
   3   3   9        4.47        7.39      1.25 o 
   4   3   9       11.97       14.65      4.22 o 
 -11   4   9        4.15        4.60      1.66 o 
 -10   4   9        6.00       11.63      2.04 o 
  -9   4   9        1.14       -0.51      0.77 o 
  -8   4   9       38.87       47.80      3.32 o 
  -7   4   9      115.85      118.30      8.97 o 
  -6   4   9        0.71        3.26      0.78 o 
  -5   4   9       65.96       64.64      2.13 o 
  -4   4   9       37.92       36.69      1.88 o 
  -3   4   9      850.47      795.17      9.68 o 
  -2   4   9       36.91       36.08      1.31 o 
  -1   4   9      152.30      140.21      3.82 o 
   0   4   9        0.24        0.83      0.59 o 
   1   4   9       96.29       95.20      2.89 o 
   2   4   9        3.85        4.19      0.92 o 
   3   4   9       18.52       23.08      2.51 o 
   4   4   9        7.79        8.27      1.81 o 
 -11   5   9        6.30        5.75      1.79 o 
 -10   5   9        2.26        4.73      1.53 o 
  -9   5   9       11.78       13.80      2.04 o 
  -8   5   9      171.57      157.78      3.75 o 
  -7   5   9      208.79      219.23      6.94 o 
  -6   5   9       25.62       24.40      1.51 o 
  -5   5   9      164.04      168.17      3.92 o 
  -4   5   9       58.36       56.38      1.72 o 
  -3   5   9       97.77       92.99      2.36 o 
  -2   5   9        4.69        7.58      0.92 o 
  -1   5   9        2.92        3.93      0.96 o 
   0   5   9       57.97       59.47      2.26 o 
   1   5   9      111.49      107.72      3.56 o 
   2   5   9      158.46      173.66      6.13 o 
   3   5   9       11.31       15.08      2.25 o 
   4   5   9        3.78        4.28      1.58 o 
 -10   6   9       33.31       34.25      2.81 o 
  -9   6   9       21.25       17.38      2.04 o 
  -8   6   9        1.16        0.91      0.68 o 
  -7   6   9       31.64       31.69      1.70 o 
  -6   6   9       87.68       88.69      3.22 o 
  -5   6   9       56.73       52.74      3.13 o 
  -4   6   9        3.27        3.07      0.81 o 
  -3   6   9       11.14       12.44      1.22 o 
  -2   6   9       21.09       22.84      1.42 o 
  -1   6   9       84.52       72.85      2.49 o 
   0   6   9       30.44       31.06      1.76 o 
   1   6   9       80.60       76.69      5.73 o 
   2   6   9       47.60       44.57      4.09 o 
   3   6   9        1.40        1.09      1.22 o 
 -10   7   9      220.98      228.62      7.16 o 
  -9   7   9        6.59        6.76      1.06 o 
  -8   7   9        6.80       10.56      1.64 o 
  -7   7   9       76.16       72.50      4.86 o 
  -6   7   9       13.71       16.42      2.09 o 
  -5   7   9        0.54        0.55      0.89 o 
  -4   7   9        8.34        9.65      1.40 o 
  -3   7   9        2.86        2.62      0.95 o 
  -2   7   9        0.13        0.65      0.79 o 
  -1   7   9       41.17       39.11      2.14 o 
   0   7   9       22.42       17.23      3.00 o 
   1   7   9        0.54       -0.11      0.96 o 
   2   7   9       57.40       56.51      6.07 o 
  -9   8   9       18.70       25.02      2.11 o 
  -8   8   9        0.14       -0.72      0.93 o 
  -7   8   9       52.26       51.29      3.56 o 
  -6   8   9       12.19       13.82      2.56 o 
  -5   8   9        7.09        7.78      1.24 o 
  -4   8   9      299.31      286.20      6.30 o 
  -3   8   9        1.70        2.25      2.68 o 
  -2   8   9        5.76        5.59      1.39 o 
  -1   8   9       13.71       15.31      2.24 o 
   0   8   9       28.03       29.55      3.39 o 
   1   8   9        4.97        6.49      2.17 o 
  -8   9   9       33.58       44.88      3.06 o 
  -7   9   9        0.13        0.13      1.41 o 
  -6   9   9       33.37       36.40      3.07 o 
  -5   9   9      126.93      118.90      5.15 o 
  -4   9   9       99.23       88.43      4.30 o 
  -3   9   9       15.02       16.81      3.26 o 
  -2   9   9        0.11        0.66      0.97 o 
  -1   9   9       29.55       28.76      2.65 o 
   0   9   9       36.60       39.57      3.09 o 
  -7  10   9        0.97        1.29      1.18 o 
  -6  10   9       67.22       66.89      8.75 o 
  -5  10   9        0.02        0.36      1.18 o 
  -4  10   9       26.22       28.51      3.71 o 
  -3  10   9       33.10       33.46      2.86 o 
  -2  10   9       29.20       25.36      4.09 o 
  -1  10   9        2.78        2.17      2.43 o 
  -4 -10  10        0.08       -1.56      1.56 o 
  -3 -10  10        0.29       -0.60      2.11 o 
  -2 -10  10        6.30        2.94      2.68 o 
  -1 -10  10       16.83       10.99      3.71 o 
   0 -10  10        0.93        2.16      1.30 o 
  -6  -9  10       24.18       34.35      5.94 o 
  -5  -9  10       21.83       20.98      3.43 o 
  -4  -9  10       60.89       70.74      5.18 o 
  -3  -9  10        5.75        6.54      2.21 o 
  -2  -9  10        0.76        2.81      2.43 o 
  -1  -9  10       13.93       16.78      2.42 o 
   0  -9  10       11.96       17.77      2.02 o 
   1  -9  10        1.64        1.98      1.22 o 
   2  -9  10       14.84       20.28      2.62 o 
  -7  -8  10       82.71       70.77      5.53 o 
  -6  -8  10        4.31        6.15      2.33 o 
  -5  -8  10      114.83      147.69     10.67 o 
  -4  -8  10        0.33       -0.44      1.49 o 
  -3  -8  10       19.45       19.02      4.47 o 
  -2  -8  10        0.33       -0.66      1.04 o 
  -1  -8  10       11.80       10.15      1.49 o 
   0  -8  10       26.85       23.37      2.12 o 
   1  -8  10        9.84       10.28      1.88 o 
   2  -8  10       46.96       47.19      2.99 o 
  -8  -7  10        1.88        1.02      2.81 o 
  -7  -7  10       41.86       32.97      6.01 o 
  -6  -7  10        1.57       -0.27      1.44 o 
  -5  -7  10       11.32       11.70      1.89 o 
  -4  -7  10       80.56       88.51      7.64 o 
  -3  -7  10       29.62       36.33      2.68 o 
  -2  -7  10        0.63        0.04      2.56 o 
  -1  -7  10        0.01        0.62      0.83 o 
   0  -7  10        3.00        3.11      1.05 o 
   1  -7  10       24.18       20.63      2.18 o 
   2  -7  10        0.47       -0.71      1.82 o 
   3  -7  10       16.23       18.49      2.18 o 
  -8  -6  10       30.65       17.64      4.86 o 
  -7  -6  10       42.60       52.52      6.90 o 
  -6  -6  10       28.53       33.60      6.33 o 
  -5  -6  10       45.33       49.05      3.05 o 
  -4  -6  10       94.50       95.21      3.99 o 
  -3  -6  10       20.48       19.99      1.44 o 
  -2  -6  10        0.05        1.16      0.65 o 
  -1  -6  10       22.87       23.77      2.02 o 
   0  -6  10       16.67       16.27      1.69 o 
   1  -6  10        5.57        5.71      1.24 o 
   2  -6  10       14.10       12.49      1.75 o 
   3  -6  10        7.44        5.34      1.03 o 
   4  -6  10        9.70        9.36      1.72 o 
  -9  -5  10       13.35       14.31      4.35 o 
  -8  -5  10       27.24       33.10      5.50 o 
  -7  -5  10      113.68      113.74      8.95 o 
  -6  -5  10       60.70       55.25      3.99 o 
  -5  -5  10        6.15        6.51      1.21 o 
  -4  -5  10        4.38        7.12      1.14 o 
  -3  -5  10        6.27        4.58      0.92 o 
  -2  -5  10        9.14        8.32      1.01 o 
  -1  -5  10        3.75        3.48      0.79 o 
   0  -5  10        0.17       -0.46      0.57 o 
   1  -5  10       14.02       16.54      1.60 o 
   2  -5  10       19.24       19.15      1.69 o 
   3  -5  10        9.65       12.61      1.72 o 
   4  -5  10        3.12        2.84      1.16 o 
 -10  -4  10       19.72       23.26      5.37 o 
  -9  -4  10        6.16        5.24      3.19 o 
  -8  -4  10        6.24        7.80      3.32 o 
  -7  -4  10        0.87        1.92      2.17 o 
  -6  -4  10        7.74        7.53      1.58 o 
  -5  -4  10        2.28        3.75      1.02 o 
  -4  -4  10      433.06      424.23      7.83 o 
  -3  -4  10      165.45      165.10      3.26 o 
  -2  -4  10       40.61       32.30      1.62 o 
  -1  -4  10       30.40       27.28      1.54 o 
   0  -4  10       21.61       18.80      1.76 o 
   1  -4  10        1.40        0.45      0.59 o 
   2  -4  10       16.58       16.71      1.53 o 
   3  -4  10        1.57        1.57      0.90 o 
   4  -4  10        5.71        5.86      1.50 o 
 -10  -3  10       15.14       10.73      3.83 o 
  -9  -3  10       57.60       57.76      6.65 o 
  -8  -3  10        0.01        2.30      2.17 o 
  -7  -3  10      159.51      166.65      7.00 o 
  -6  -3  10       11.74       13.64      2.24 o 
  -5  -3  10      297.26      282.93      6.04 o 
  -4  -3  10      349.95      331.97      5.62 o 
  -3  -3  10        0.01        0.29      0.50 o 
  -2  -3  10      160.97      146.09      2.91 o 
  -1  -3  10      112.53      118.54      2.65 o 
   0  -3  10      109.94      106.61      2.58 o 
   1  -3  10       31.32       27.12      1.82 o 
   2  -3  10       24.22       24.57      1.56 o 
   3  -3  10        2.92        2.72      1.09 o 
   4  -3  10        0.95        1.60      1.24 o 
 -10  -2  10      102.25      127.16      9.58 o 
  -9  -2  10       46.24       56.87      6.26 o 
  -8  -2  10       44.83       52.81      4.24 o 
  -7  -2  10        0.09        0.93      1.00 o 
  -6  -2  10       62.42       67.22      3.25 o 
  -5  -2  10       38.01       34.59      2.01 o 
  -4  -2  10       23.91       23.16      1.08 o 
  -3  -2  10      405.55      376.97      5.25 o 
  -2  -2  10        9.72        5.32      0.87 o 
  -1  -2  10      178.43      168.49      3.79 o 
   0  -2  10       21.70       24.58      1.32 o 
   1  -2  10        7.95        4.98      0.88 o 
   2  -2  10       18.70       15.58      1.86 o 
   3  -2  10       15.36       18.54      1.61 o 
   4  -2  10        1.31        0.82      1.12 o 
 -10  -1  10        0.12        0.38      2.17 o 
  -9  -1  10        0.01       -0.29      0.91 o 
  -8  -1  10       55.76       52.94      3.95 o 
  -7  -1  10      324.48      300.87      5.98 o 
  -6  -1  10       78.41       70.54      5.20 o 
  -5  -1  10       44.17       44.04      1.81 o 
  -4  -1  10      476.83      467.12      5.64 o 
  -3  -1  10      412.38      403.79      6.17 o 
  -2  -1  10        6.86       10.79      0.91 o 
  -1  -1  10        3.53        6.30      0.79 o 
   0  -1  10        1.68       -0.15      0.52 o 
   1  -1  10        2.76        2.31      0.71 o 
   2  -1  10       32.05       40.04      1.90 o 
   3  -1  10       58.32       62.44      5.98 o 
   4  -1  10        0.62       -1.27      1.56 o 
 -11   0  10        3.10        2.43      1.53 o 
 -10   0  10       36.73       41.28      3.71 o 
  -9   0  10       60.51       65.36      8.63 o 
  -8   0  10        0.62        1.64      0.87 o 
  -7   0  10       23.22       27.06      1.73 o 
  -6   0  10       66.12       59.35      3.03 o 
  -5   0  10       17.74       16.47      1.00 o 
  -4   0  10       16.21       18.94      1.05 o 
  -3   0  10       13.18       10.36      0.84 o 
  -2   0  10       87.47       67.93      2.17 o 
  -1   0  10      334.30      284.90      5.12 o 
   0   0  10      195.51      181.39      3.68 o 
   1   0  10       14.11       15.66      1.44 o 
   2   0  10       16.06       14.90      1.34 o 
   3   0  10       15.52       17.09      1.68 o 
   4   0  10       12.90       14.83      2.35 o 
 -11   1  10       30.33       33.74      3.45 o 
 -10   1  10      118.15      126.64      6.26 o 
  -9   1  10      100.04       99.04      5.24 o 
  -8   1  10      191.51      184.35      5.74 o 
  -7   1  10       20.79       18.63      1.87 o 
  -6   1  10      114.70      108.87      6.20 o 
  -5   1  10      117.62      106.99      3.70 o 
  -4   1  10       80.86       77.08      3.67 o 
  -3   1  10       29.01       24.76      1.79 o 
  -2   1  10       50.71       48.08      1.52 o 
  -1   1  10      375.24      337.85      4.80 o 
   0   1  10      107.46      130.69      3.06 o 
   1   1  10        0.30        0.35      0.55 o 
   2   1  10        0.26        1.45      0.95 o 
   3   1  10       34.27       34.86      3.12 o 
   4   1  10        6.43        7.93      1.92 o 
 -11   2  10        0.65       -1.02      1.02 o 
 -10   2  10       53.14       63.00      4.35 o 
  -9   2  10       89.49       88.56      4.98 o 
  -8   2  10        0.25        4.12      1.11 o 
  -7   2  10      141.32      140.31     15.40 o 
  -6   2  10       15.19       19.65      2.90 o 
  -5   2  10        6.22        6.56      0.86 o 
  -4   2  10        3.94        2.88      0.66 o 
  -3   2  10       49.88       53.90      1.78 o 
  -2   2  10       38.16       25.25      1.40 o 
  -1   2  10        7.90       11.63      1.14 o 
   0   2  10      123.75      104.07      2.35 o 
   1   2  10        9.34       12.83      1.18 o 
   2   2  10        0.62        1.42      0.83 o 
   3   2  10        7.58        9.27      3.58 o 
   4   2  10        0.06        0.33      3.07 o 
 -11   3  10        4.71        4.35      1.79 o 
 -10   3  10        0.00        0.00      1.15 o 
  -9   3  10       11.35        9.84      1.92 o 
  -8   3  10        5.27        6.01      1.53 o 
  -7   3  10       22.08       20.24      1.87 o 
  -6   3  10       21.80       25.88      1.51 o 
  -5   3  10      155.17      143.21      3.41 o 
  -4   3  10      219.31      218.75      4.47 o 
  -3   3  10      147.16      144.76      2.95 o 
  -2   3  10        3.80        5.99      0.73 o 
  -1   3  10       13.81       10.69      1.05 o 
   0   3  10      243.71      233.42      6.05 o 
   1   3  10        9.04       12.76      1.31 o 
   2   3  10       39.67       42.75      2.18 o 
   3   3  10       28.08       25.18      3.83 o 
 -10   4  10        8.30        7.92      1.92 o 
  -9   4  10       60.11       56.74      3.83 o 
  -8   4  10        2.79        2.81      1.28 o 
  -7   4  10       28.25       25.73      4.35 o 
  -6   4  10      120.29      112.09      3.38 o 
  -5   4  10        5.46        4.95      0.85 o 
  -4   4  10       14.72       13.06      0.96 o 
  -3   4  10       35.42       33.68      1.37 o 
  -2   4  10        2.70        3.87      0.73 o 
  -1   4  10        3.61        4.94      0.88 o 
   0   4  10       81.84       70.61      2.56 o 
   1   4  10        9.96       14.09      1.35 o 
   2   4  10       18.25       16.67      2.49 o 
   3   4  10        4.21        5.72      1.67 o 
 -10   5  10       38.43       38.34      3.19 o 
  -9   5  10        6.57        9.33      1.92 o 
  -8   5  10        1.63       -0.26      1.02 o 
  -7   5  10      280.30      289.09      6.12 o 
  -6   5  10      248.92      270.55      7.20 o 
  -5   5  10      198.49      201.44      4.17 o 
  -4   5  10       20.71       21.38      1.11 o 
  -3   5  10       54.65       50.80      2.07 o 
  -2   5  10        8.35        9.72      1.09 o 
  -1   5  10        0.02        0.64      0.59 o 
   0   5  10       19.36       17.10      1.43 o 
   1   5  10       58.83       64.08      3.16 o 
   2   5  10       36.37       37.63      3.11 o 
   3   5  10      154.91      180.92      6.85 o 
 -10   6  10       22.84       33.99      2.94 o 
  -9   6  10       65.77       67.73      3.83 o 
  -8   6  10       23.30       24.23      4.92 o 
  -7   6  10       68.03       69.17      2.54 o 
  -6   6  10      105.07      100.52      3.39 o 
  -5   6  10       85.40       88.96     11.18 o 
  -4   6  10        3.36        4.71      1.42 o 
  -3   6  10        0.02        0.46      0.54 o 
  -2   6  10       45.71       42.24      2.81 o 
  -1   6  10       17.75       19.23      1.53 o 
   0   6  10       62.87       63.18      4.54 o 
   1   6  10       34.30       30.80      4.09 o 
   2   6  10       66.85       66.53      4.10 o 
  -8   7  10       35.94       43.97      6.52 o 
  -7   7  10        2.50        3.23      1.35 o 
  -6   7  10      121.49      134.54     10.54 o 
  -5   7  10       46.47       49.06      5.50 o 
  -4   7  10        1.84        1.33      0.76 o 
  -3   7  10       35.96       36.13      2.10 o 
  -2   7  10        8.58        7.13      1.51 o 
  -1   7  10       14.30       12.68      1.89 o 
   0   7  10       18.72       21.00      3.13 o 
   1   7  10       72.08       81.18      4.36 o 
  -8   8  10       61.06       62.32      5.24 o 
  -7   8  10       14.80       17.53      3.64 o 
  -6   8  10       24.92       27.12      8.31 o 
  -5   8  10        1.23        1.94      1.18 o 
  -4   8  10        4.39        4.53      1.35 o 
  -3   8  10       23.90       26.70      2.57 o 
  -2   8  10       19.73       20.52      3.39 o 
  -1   8  10        2.08        3.95      1.37 o 
   0   8  10       20.66       19.46      2.43 o 
  -7   9  10        1.50        2.54      1.60 o 
  -6   9  10       60.80       61.30      3.99 o 
  -5   9  10       36.24       44.66      3.36 o 
  -4   9  10        1.55        2.96      1.73 o 
  -3   9  10       58.20       57.47      3.66 o 
  -2   9  10       31.08       30.50      4.47 o 
  -1   9  10        6.75        9.07      3.19 o 
  -5  10  10       51.80       64.15      7.28 o 
  -4  10  10        3.83        2.04      2.56 o 
  -4  -9  11        7.90        7.30      2.47 o 
  -3  -9  11        0.38       -0.77      1.92 o 
  -2  -9  11        2.11        3.83      2.56 o 
  -1  -9  11       23.97       28.52      4.47 o 
   0  -9  11       38.99       42.79      5.37 o 
  -6  -8  11      146.85      153.85      7.62 o 
  -5  -8  11       39.20       46.08      5.75 o 
  -4  -8  11       13.96       15.45      5.62 o 
  -3  -8  11        0.46        2.68      2.56 o 
  -2  -8  11        7.47       11.25      3.58 o 
  -1  -8  11       25.76       30.45      3.00 o 
   0  -8  11        6.70        7.08      1.52 o 
   1  -8  11        3.30        2.34      2.34 o 
  -7  -7  11       87.94       86.81      5.82 o 
  -6  -7  11        8.85        7.69      2.43 o 
  -5  -7  11       23.55       22.66      3.21 o 
  -4  -7  11        5.24        1.81      1.50 o 
  -3  -7  11       30.12       24.41      4.22 o 
  -2  -7  11       30.59       30.61      2.85 o 
  -1  -7  11        5.79        5.97      1.37 o 
   0  -7  11       21.43       24.40      2.65 o 
   1  -7  11        0.13       -0.44      1.02 o 
   2  -7  11        4.47        4.09      1.46 o 
  -8  -6  11        0.00       -1.28      2.30 o 
  -7  -6  11       11.53        9.27      2.45 o 
  -6  -6  11       23.28       20.47      3.09 o 
  -5  -6  11      165.30      159.84      7.18 o 
  -4  -6  11       70.42       83.32      4.95 o 
  -3  -6  11       94.07      102.36      7.03 o 
  -2  -6  11        1.40        0.62      0.92 o 
  -1  -6  11        6.08        5.84      2.06 o 
   0  -6  11       34.87       38.23      2.50 o 
   1  -6  11       13.75       16.64      3.13 o 
   2  -6  11        1.56        0.20      1.12 o 
  -9  -5  11       28.78       44.22      6.65 o 
  -8  -5  11        0.43        0.26      2.43 o 
  -7  -5  11        0.71        0.89      2.30 o 
  -6  -5  11       64.07       60.99      3.50 o 
  -5  -5  11        0.10       -0.24      1.03 o 
  -4  -5  11       18.37       20.86      2.16 o 
  -3  -5  11       13.00       12.29      1.44 o 
  -2  -5  11       15.91       17.39      1.48 o 
  -1  -5  11        2.71        3.76      0.99 o 
   0  -5  11       20.32       22.13      1.98 o 
   1  -5  11        0.39       -0.07      1.00 o 
   2  -5  11       22.99       21.51      1.52 o 
   3  -5  11        0.10       -0.54      0.69 o 
  -9  -4  11       19.00       14.95      4.35 o 
  -8  -4  11        2.94        2.94      2.56 o 
  -7  -4  11       11.79        6.01      2.94 o 
  -6  -4  11        0.61        1.01      1.16 o 
  -5  -4  11       17.80       20.63      1.83 o 
  -4  -4  11       21.41       18.85      1.72 o 
  -3  -4  11      287.58      285.64      6.44 o 
  -2  -4  11       19.62       21.14      2.14 o 
  -1  -4  11        0.49        0.63      0.94 o 
   0  -4  11        0.35        0.41      0.65 o 
   1  -4  11        9.38       13.42      1.45 o 
   2  -4  11        0.01        0.21      0.83 o 
   3  -4  11        5.28        6.38      1.42 o 
 -10  -3  11        2.48        3.71      3.58 o 
  -9  -3  11       38.32       31.69      5.50 o 
  -8  -3  11        3.45        3.45      2.56 o 
  -7  -3  11        0.54        1.66      2.17 o 
  -6  -3  11        7.94        5.79      1.22 o 
  -5  -3  11        5.95        5.64      1.20 o 
  -4  -3  11        6.04        6.10      0.97 o 
  -3  -3  11       16.05       14.16      1.50 o 
  -2  -3  11       25.43       26.92      1.43 o 
  -1  -3  11        0.10        0.14      0.56 o 
   0  -3  11       20.39       19.88      1.53 o 
   1  -3  11       80.05       91.15      3.02 o 
   2  -3  11       59.28       62.53      4.17 o 
   3  -3  11       13.24       17.28      1.69 o 
 -10  -2  11        5.71        1.41      2.94 o 
  -9  -2  11        1.38        1.28      2.56 o 
  -8  -2  11        0.06       -0.64      1.79 o 
  -7  -2  11       41.81       42.45      4.25 o 
  -6  -2  11      100.42      104.96      2.95 o 
  -5  -2  11       23.24       25.01      1.52 o 
  -4  -2  11        1.64        2.71      0.60 o 
  -3  -2  11       73.44       77.03      2.50 o 
  -2  -2  11      268.70      233.44      4.06 o 
  -1  -2  11        0.42        1.41      0.63 o 
   0  -2  11        4.92        3.72      0.82 o 
   1  -2  11        0.01        0.19      0.69 o 
   2  -2  11        3.57        5.12      1.09 o 
   3  -2  11       12.82       15.94      2.06 o 
  -9  -1  11        1.04        1.15      1.28 o 
  -8  -1  11        3.79        2.39      1.21 o 
  -7  -1  11       38.19       36.73      3.30 o 
  -6  -1  11        2.94        2.18      0.74 o 
  -5  -1  11        3.21        3.10      0.79 o 
  -4  -1  11       43.98       45.06      1.69 o 
  -3  -1  11      118.54      124.92      3.49 o 
  -2  -1  11      181.55      180.76      3.67 o 
  -1  -1  11        1.14        2.78      0.75 o 
   0  -1  11        9.67        8.28      1.04 o 
   1  -1  11       46.79       43.90      3.16 o 
   2  -1  11       13.69       18.27      1.60 o 
   3  -1  11      213.15      240.64     11.50 o 
 -10   0  11        0.25        0.77      1.28 o 
  -9   0  11      118.42      122.94      6.13 o 
  -8   0  11      235.05      228.77      6.72 o 
  -7   0  11       53.61       50.86      4.15 o 
  -6   0  11       30.97       34.90      2.51 o 
  -5   0  11      220.72      202.28      4.90 o 
  -4   0  11        2.52        3.93      1.09 o 
  -3   0  11        0.99        0.29      0.55 o 
  -2   0  11       46.33       46.71      2.47 o 
  -1   0  11        0.00        1.19      0.79 o 
   0   0  11       66.15       62.29      4.26 o 
   1   0  11       45.55       45.04      2.60 o 
   2   0  11        7.57        9.21      2.03 o 
   3   0  11        0.68       -0.49      1.26 o 
 -10   1  11        3.50        5.11      1.79 o 
  -9   1  11      289.07      281.53     10.10 o 
  -8   1  11        2.33        0.98      0.97 o 
  -7   1  11       23.69       25.01      2.49 o 
  -6   1  11      130.53      124.47      6.52 o 
  -5   1  11       41.83       46.19      2.24 o 
  -4   1  11       68.80       72.75      3.83 o 
  -3   1  11       25.20       28.30      1.90 o 
  -2   1  11      100.05       92.74      3.28 o 
  -1   1  11       53.60       50.12      3.36 o 
   0   1  11       76.69       74.86      2.71 o 
   1   1  11       70.20       77.24      3.13 o 
   2   1  11      126.32      130.66      5.65 o 
   3   1  11        0.03        1.14      1.31 o 
 -10   2  11       67.49       69.90      4.60 o 
  -9   2  11       47.18       49.07      3.83 o 
  -8   2  11       81.69       88.50      4.66 o 
  -7   2  11      182.55      187.74      6.01 o 
  -6   2  11       16.30       16.78      2.15 o 
  -5   2  11        1.99        1.94      0.80 o 
  -4   2  11        9.35        8.08      1.93 o 
  -3   2  11      188.81      174.30      3.90 o 
  -2   2  11       60.20       73.21      2.42 o 
  -1   2  11       52.12       50.49      2.06 o 
   0   2  11       33.15       33.53      1.74 o 
   1   2  11       12.50        7.57      3.58 o 
   2   2  11        1.72        2.34      1.31 o 
   3   2  11        4.59        0.94      4.66 o 
 -10   3  11       51.30       46.64      3.83 o 
  -9   3  11      105.26      107.60      5.62 o 
  -8   3  11      446.39      477.57     14.31 o 
  -7   3  11       12.24       13.09      1.70 o 
  -6   3  11        3.69        2.17      0.86 o 
  -5   3  11        2.12        2.63      0.83 o 
  -4   3  11        1.39        1.75      0.67 o 
  -3   3  11        1.50        2.12      0.58 o 
  -2   3  11       49.55       60.78      2.01 o 
  -1   3  11       76.63       74.34      2.68 o 
   0   3  11        3.88        7.88      1.12 o 
   1   3  11       32.31       32.01      2.73 o 
   2   3  11       15.80       11.88      3.07 o 
 -10   4  11        0.31        0.26      1.15 o 
  -9   4  11       16.05       17.51      2.43 o 
  -8   4  11        0.09        0.38      1.02 o 
  -7   4  11        2.32        2.38      1.06 o 
  -6   4  11       46.46       51.74      4.60 o 
  -5   4  11      167.16      165.72      4.91 o 
  -4   4  11       53.49       51.71      2.26 o 
  -3   4  11       11.89       10.59      1.38 o 
  -2   4  11       41.66       36.20      1.48 o 
  -1   4  11       12.06       16.19      1.56 o 
   0   4  11        9.04       12.92      1.62 o 
   1   4  11       75.60       76.31      4.14 o 
   2   4  11        2.86        6.77      2.81 o 
 -10   5  11       39.64       47.67      3.71 o 
  -9   5  11       14.07       17.00      2.30 o 
  -8   5  11       43.45       46.77      3.45 o 
  -7   5  11        4.70        6.46      1.30 o 
  -6   5  11      108.96      118.51      7.61 o 
  -5   5  11       53.84       51.10      2.17 o 
  -4   5  11        0.71        2.11      0.58 o 
  -3   5  11        0.28        0.72      0.74 o 
  -2   5  11       11.34       10.14      1.34 o 
  -1   5  11        0.50        0.82      0.77 o 
   0   5  11        0.79        0.89      1.08 o 
   1   5  11        8.80        6.13      1.63 o 
  -9   6  11       12.39       13.80      2.04 o 
  -8   6  11       44.76       44.60      2.94 o 
  -7   6  11      142.89      156.13      4.66 o 
  -6   6  11        1.22        2.31      0.66 o 
  -5   6  11       42.89       42.63      4.15 o 
  -4   6  11       33.04       35.10      2.67 o 
  -3   6  11        0.66        0.21      0.68 o 
  -2   6  11       26.61       32.26      2.73 o 
  -1   6  11        0.22        0.59      1.04 o 
   0   6  11        3.38        3.78      1.44 o 
   1   6  11      119.19      129.06      5.62 o 
  -8   7  11       60.96       54.31      6.01 o 
  -7   7  11      127.28      155.87      9.71 o 
  -6   7  11        0.21       -0.17      1.16 o 
  -5   7  11       73.39       76.21      4.21 o 
  -4   7  11       36.91       38.06      7.80 o 
  -3   7  11        2.50        2.51      3.07 o 
  -2   7  11       18.10       18.85      2.29 o 
  -1   7  11        6.40        7.12      1.69 o 
   0   7  11       14.86       15.57      2.33 o 
  -7   8  11       36.59       41.35      4.09 o 
  -6   8  11        9.85       14.10      2.24 o 
  -5   8  11       63.26       71.21      4.24 o 
  -4   8  11       13.00       16.84      2.75 o 
  -3   8  11        4.55        5.27      1.60 o 
  -2   8  11       36.39       35.26      3.32 o 
  -5   9  11       20.42       18.27      2.88 o 
  -4   9  11       37.38       44.79      3.47 o 
  -4  -8  12        7.73       16.36      4.35 o 
  -3  -8  12        1.57        0.64      2.43 o 
  -2  -8  12       12.77       16.49      3.96 o 
  -1  -8  12       22.15       21.86      4.35 o 
  -6  -7  12        2.00        1.32      1.80 o 
  -5  -7  12        0.34        2.88      1.90 o 
  -4  -7  12        0.01        0.30      1.58 o 
  -3  -7  12       64.58       54.06      6.01 o 
  -2  -7  12        8.91       12.62      2.30 o 
  -1  -7  12        5.07        6.12      1.48 o 
   0  -7  12       48.48       47.42      2.96 o 
  -7  -6  12        8.05        9.92      2.51 o 
  -6  -6  12        0.63        0.91      1.66 o 
  -5  -6  12        5.82        3.29      1.85 o 
  -4  -6  12       48.02       48.52      4.01 o 
  -3  -6  12        0.15       -0.38      1.92 o 
  -2  -6  12        0.27       -1.13      1.13 o 
  -1  -6  12        6.54        9.37      1.85 o 
   0  -6  12        3.50        5.14      1.41 o 
   1  -6  12       38.61       43.82      2.92 o 
  -8  -5  12        0.02        1.27      1.84 o 
  -7  -5  12       15.63       18.78      3.04 o 
  -6  -5  12       41.92       46.13      3.96 o 
  -5  -5  12       97.20      103.85      5.53 o 
  -4  -5  12       89.71       90.83      5.01 o 
  -3  -5  12        0.48        1.24      1.34 o 
  -2  -5  12       41.44       45.37      4.04 o 
  -1  -5  12       47.71       46.14      2.67 o 
   0  -5  12       14.90       18.77      3.89 o 
   1  -5  12      133.33      150.25      5.09 o 
  -8  -4  12       16.13       25.30      5.11 o 
  -7  -4  12        3.46        3.58      1.85 o 
  -6  -4  12        4.12        7.83      2.07 o 
  -5  -4  12        0.40        1.07      1.40 o 
  -4  -4  12       39.21       45.88      4.86 o 
  -3  -4  12        0.32        0.68      0.98 o 
  -2  -4  12       34.34       26.73      2.20 o 
  -1  -4  12        0.04        0.47      0.95 o 
   0  -4  12        1.81        1.85      0.86 o 
   1  -4  12        1.02        1.34      0.96 o 
   2  -4  12       10.14       11.97      1.57 o 
  -9  -3  12        0.78        0.77      2.81 o 
  -8  -3  12       16.21       19.04      4.60 o 
  -7  -3  12       20.96       21.79      3.33 o 
  -6  -3  12       16.08       16.65      2.40 o 
  -5  -3  12       68.47       66.07      3.49 o 
  -4  -3  12       47.78       55.83      2.85 o 
  -3  -3  12       39.91       39.44      1.78 o 
  -2  -3  12        5.68        3.95      1.48 o 
  -1  -3  12        2.38        2.01      0.85 o 
   0  -3  12       42.95       46.16      2.45 o 
   1  -3  12        8.57        9.40      1.39 o 
   2  -3  12      100.28      116.03      4.92 o 
  -7  -2  12        0.23        1.16      1.15 o 
  -6  -2  12        2.68        1.80      0.89 o 
  -5  -2  12       31.10       31.50      1.77 o 
  -4  -2  12       19.90       24.07      1.50 o 
  -3  -2  12       38.06       27.10      1.62 o 
  -2  -2  12       50.25       55.28      2.28 o 
  -1  -2  12       21.13       19.07      1.51 o 
   0  -2  12        9.86       13.04      2.01 o 
   1  -2  12        1.38        4.01      1.22 o 
   2  -2  12        0.79       -0.83      0.83 o 
  -9  -1  12        1.59        1.41      1.53 o 
  -8  -1  12        8.31       10.10      2.17 o 
  -7  -1  12       18.88       16.43      2.03 o 
  -6  -1  12        0.27        0.15      0.95 o 
  -5  -1  12       31.72       32.34      2.65 o 
  -4  -1  12       29.09       24.11      1.82 o 
  -3  -1  12        0.49        2.56      0.88 o 
  -2  -1  12        9.46       11.92      1.44 o 
  -1  -1  12       39.29       35.22      2.22 o 
   0  -1  12        0.17       -0.26      0.76 o 
   1  -1  12        9.66       14.16      1.72 o 
   2  -1  12       80.77       93.11      3.80 o 
 -10   0  12        1.38        2.56      1.53 o 
  -9   0  12       11.04       18.40      2.68 o 
  -8   0  12       32.20       32.62      3.45 o 
  -7   0  12        4.46        6.32      1.47 o 
  -6   0  12       12.28       11.60      1.82 o 
  -5   0  12       55.31       60.61      3.77 o 
  -4   0  12       35.43       34.14      2.14 o 
  -3   0  12       16.73       20.15      1.98 o 
  -2   0  12        6.49        7.85      1.26 o 
  -1   0  12       59.80       59.30      2.78 o 
   0   0  12        8.98        9.92      1.44 o 
   1   0  12       50.07       48.24      4.29 o 
   2   0  12        2.12        1.70      1.49 o 
 -10   1  12       90.76       94.82      5.62 o 
  -9   1  12       57.80       52.01      4.09 o 
  -8   1  12       21.73       25.81      2.94 o 
  -7   1  12       29.59       28.50      3.07 o 
  -6   1  12        1.55        3.55      1.18 o 
  -5   1  12       13.41       15.47      1.55 o 
  -4   1  12       84.70       94.47      3.86 o 
  -3   1  12        0.44        0.27      0.80 o 
  -2   1  12       17.30       16.74      1.87 o 
  -1   1  12       89.07       91.22      3.50 o 
   0   1  12       22.47       28.26      2.71 o 
   1   1  12        7.75       13.32      2.29 o 
   2   1  12        0.04       -0.32      1.36 o 
 -10   2  12        2.94        1.66      1.41 o 
  -9   2  12        9.71       18.27      2.68 o 
  -8   2  12       19.53       17.00      2.56 o 
  -7   2  12      146.21      155.91      7.03 o 
  -6   2  12       55.70       57.51      4.09 o 
  -5   2  12        5.16        6.39      2.04 o 
  -4   2  12       36.19       41.09      2.60 o 
  -3   2  12       10.25       14.28      1.75 o 
  -2   2  12       17.75       23.83      3.39 o 
  -1   2  12      178.46      177.15      5.68 o 
   0   2  12       63.69       60.69      3.77 o 
   1   2  12        3.57        4.60      2.17 o 
   2   2  12       22.23       10.73      3.07 o 
 -10   3  12        0.02        0.51      1.28 o 
  -9   3  12       84.93       94.70      5.37 o 
  -8   3  12        1.03        1.28      1.28 o 
  -7   3  12       80.65       90.61      4.98 o 
  -6   3  12        1.38        3.46      2.04 o 
  -5   3  12       14.66       11.79      2.75 o 
  -4   3  12       55.91       53.85      3.07 o 
  -3   3  12       55.73       63.68      2.56 o 
  -2   3  12       20.61       18.62      2.12 o 
  -1   3  12       61.43       63.88      2.53 o 
   0   3  12       61.69       64.28      5.75 o 
   1   3  12        3.36        6.65      2.68 o 
  -9   4  12       22.89       23.64      2.81 o 
  -8   4  12       64.96       66.84      4.35 o 
  -7   4  12        0.02       -0.13      1.02 o 
  -6   4  12        7.46        8.26      3.96 o 
  -5   4  12        1.21        2.49      1.47 o 
  -4   4  12      119.19      132.31      3.71 o 
  -3   4  12       29.13       26.71      1.45 o 
  -2   4  12        9.00        8.14      1.27 o 
  -1   4  12        0.01        0.01      0.98 o 
   0   4  12       41.98       43.96      5.11 o 
   1   4  12        4.70        9.33      2.81 o 
  -9   5  12        3.20        5.37      1.66 o 
  -8   5  12       15.00       19.81      2.43 o 
  -7   5  12      115.63      126.34      4.54 o 
  -6   5  12       96.84       94.90      3.75 o 
  -5   5  12        0.04        0.59      1.10 o 
  -4   5  12        7.50        6.15      1.11 o 
  -3   5  12       49.40       53.69      2.61 o 
  -2   5  12       12.02       16.65      3.13 o 
  -1   5  12       41.49       42.92      4.41 o 
   0   5  12       52.44       50.27      3.62 o 
  -8   6  12       43.23       46.64      2.94 o 
  -7   6  12       33.89       35.96      2.18 o 
  -6   6  12       45.84       55.21      5.88 o 
  -5   6  12        2.48        6.72      1.68 o 
  -4   6  12        3.10        2.31      1.35 o 
  -3   6  12       39.40       43.03      3.22 o 
  -2   6  12       44.20       47.88      3.41 o 
  -1   6  12       14.65       13.16      3.58 o 
  -7   7  12        0.18       -1.79      1.79 o 
  -6   7  12       66.23       58.85      4.03 o 
  -5   7  12       11.31       13.00      2.16 o 
  -4   7  12        0.08       -0.08      1.11 o 
  -3   7  12        0.29        0.15      1.16 o 
  -2   7  12        9.48       14.72      2.24 o 
  -6  -6  13        0.03       -1.46      2.17 o 
  -5  -6  13        4.99        5.41      2.24 o 
  -4  -6  13       27.98       35.02      5.11 o 
  -3  -6  13        4.79        6.13      2.81 o 
  -2  -6  13       23.03       26.14      3.00 o 
  -1  -6  13        4.50        0.63      1.89 o 
  -7  -5  13        0.01       -1.58      1.58 o 
  -6  -5  13        2.03        3.71      2.00 o 
  -5  -5  13        0.00        1.69      1.71 o 
  -4  -5  13        2.50        4.09      2.68 o 
  -3  -5  13       14.13       15.69      2.43 o 
  -2  -5  13       12.57       14.10      2.35 o 
  -1  -5  13        0.24       -0.23      1.08 o 
   0  -5  13       12.14        9.89      1.75 o 
  -8  -4  13        0.06       -1.02      2.43 o 
  -7  -4  13       73.66       86.72      5.31 o 
  -6  -4  13       94.98       95.44      5.36 o 
  -5  -4  13        1.29       -0.84      1.38 o 
  -4  -4  13       23.31       32.84      4.35 o 
  -3  -4  13       62.14       68.81      4.00 o 
  -2  -4  13        5.78        6.57      1.55 o 
  -1  -4  13       51.60       60.42      3.16 o 
   0  -4  13        5.60        3.40      1.11 o 
  -4  -3  13       15.50       16.87      2.94 o 
  -3  -3  13       73.38       81.44      5.75 o 
  -2  -3  13        5.73        5.68      1.25 o 
  -1  -3  13        8.71        8.89      1.52 o 
   0  -3  13        3.11        6.36      1.42 o 
   1  -3  13        8.29       10.12      1.63 o 
  -6  -2  13       65.52       77.32      5.11 o 
  -5  -2  13       12.92       16.87      2.68 o 
  -4  -2  13        1.47        0.66      0.92 o 
  -3  -2  13       36.93       40.42      4.53 o 
  -2  -2  13       21.14       21.03      3.48 o 
  -1  -2  13        0.02       -0.83      1.01 o 
   0  -2  13       23.81       22.20      2.81 o 
   1  -2  13       11.13       13.45      1.82 o 
  -9  -1  13       33.55       34.89      3.71 o 
  -8  -1  13        0.33       -0.26      1.28 o 
  -7  -1  13       12.92        9.07      2.17 o 
  -6  -1  13      104.25      114.25      6.13 o 
  -5  -1  13       30.15       38.34      3.71 o 
  -4  -1  13       27.21       29.49      2.38 o 
  -3  -1  13       13.49       16.76      1.86 o 
  -2  -1  13       33.90       30.07      2.13 o 
  -1  -1  13        4.64        7.35      1.35 o 
   0  -1  13       10.39       12.47      1.68 o 
   1  -1  13        4.06        4.08      1.38 o 
  -9   0  13        8.92        6.01      1.92 o 
  -8   0  13        7.15        8.56      2.17 o 
  -7   0  13        1.00        0.51      1.15 o 
  -6   0  13       10.69        8.56      2.04 o 
  -5   0  13        1.14        1.41      1.41 o 
  -4   0  13       18.82       22.16      2.16 o 
  -3   0  13       18.68       24.55      2.33 o 
  -2   0  13       13.97       14.76      1.64 o 
  -1   0  13        4.07        4.31      1.20 o 
   0   0  13        9.58       12.89      1.64 o 
   1   0  13        0.70        1.46      1.06 o 
  -9   1  13       33.79       37.19      3.71 o 
  -8   1  13        2.71        2.30      1.53 o 
  -7   1  13        0.91       -1.02      1.02 o 
  -6   1  13        0.31       -0.51      1.02 o 
  -5   1  13       65.49       77.45      7.86 o 
  -4   1  13        8.01        9.94      1.62 o 
  -3   1  13       58.79       66.38      3.53 o 
  -2   1  13        2.03        1.19      0.97 o 
  -1   1  13        0.44        0.38      1.41 o 
   0   1  13       12.13       10.14      1.46 o 
  -9   2  13        1.27       -0.13      1.41 o 
  -8   2  13       19.13       15.85      2.68 o 
  -7   2  13        6.99        7.41      1.92 o 
  -6   2  13       28.18       26.84      3.07 o 
  -5   2  13       14.36       17.06      5.69 o 
  -4   2  13       55.65       54.43      3.64 o 
  -3   2  13       26.30       20.88      2.09 o 
  -2   2  13        5.91       10.33      1.63 o 
  -1   2  13       17.69       16.96      2.01 o 
   0   2  13       33.14       33.48      4.60 o 
  -9   3  13       34.42       31.57      3.45 o 
  -8   3  13       46.91       47.41      3.96 o 
  -7   3  13        5.47        5.62      1.79 o 
  -6   3  13        0.16       -0.89      1.02 o 
  -5   3  13        6.97        7.68      1.50 o 
  -4   3  13       11.14       11.78      1.72 o 
  -3   3  13      110.61      122.62      5.88 o 
  -2   3  13       81.17       81.04      3.71 o 
  -1   3  13        0.87        3.19      2.04 o 
   0   3  13       18.93       25.30      4.22 o 
  -8   4  13       23.62       25.94      2.94 o 
  -7   4  13        1.26        1.79      1.41 o 
  -6   4  13       29.86       32.25      2.51 o 
  -5   4  13       16.76       13.37      1.74 o 
  -4   4  13        7.33        4.37      1.22 o 
  -3   4  13      220.33      217.95      6.12 o 
  -2   4  13       19.00       17.51      3.58 o 
  -1   4  13        0.78        1.79      2.04 o 
  -8   5  13        5.97        8.56      1.92 o 
  -7   5  13        0.00       -1.02      1.02 o 
  -6   5  13       62.33       69.13      4.92 o 
  -5   5  13        1.42        0.48      1.41 o 
  -4   5  13        1.18        1.05      0.90 o 
  -3   5  13       13.88       19.68      3.83 o 
  -2   5  13       46.35       59.94      6.01 o 
  -6   6  13       43.38       47.03      5.75 o 
  -5   6  13       58.17       57.76      6.26 o 
  -4   6  13       29.66       32.46      4.98 o 
  -3   6  13       20.00       21.60      4.22 o 
  -3  -4  14        4.22        6.39      2.43 o 
  -2  -4  14        4.19        7.07      3.58 o 
  -3  -3  14       10.54       14.96      2.20 o 
  -2  -3  14       93.10      102.14      5.28 o 
  -6  -2  14       12.70       10.73      2.56 o 
  -5  -2  14      101.05      117.32      6.65 o 
  -4  -2  14       12.89       13.80      1.98 o 
  -3  -2  14       86.91      103.79      4.51 o 
  -2  -2  14        0.03        0.52      0.99 o 
  -1  -2  14       13.68       15.75      2.05 o 
  -7  -1  14        0.04       -1.15      1.28 o 
  -6  -1  14        3.90        7.16      2.17 o 
  -5  -1  14       59.06       52.40      4.47 o 
  -4  -1  14       41.61       52.52      4.60 o 
  -3  -1  14       42.92       56.49      2.92 o 
  -2  -1  14       23.90       31.32      2.33 o 
  -1  -1  14        4.66        3.90      1.20 o 
  -8   0  14       85.70       94.70      5.88 o 
  -7   0  14        6.59        7.03      2.17 o 
  -6   0  14        1.44        3.45      1.79 o 
  -5   0  14       44.27       50.35      4.35 o 
  -4   0  14       42.65       42.43      4.35 o 
  -3   0  14        1.10       -0.19      1.07 o 
  -2   0  14      153.75      171.29      6.07 o 
  -1   0  14        1.01        1.47      1.01 o 
  -8   1  14       26.93       27.09      3.45 o 
  -7   1  14        0.58       -0.89      1.15 o 
  -6   1  14        0.16        0.89      1.41 o 
  -5   1  14        5.36        9.97      2.30 o 
  -4   1  14       36.99       40.95      8.82 o 
  -3   1  14        3.42        5.05      1.38 o 
  -2   1  14       18.79       20.11      2.33 o 
  -7   2  14       23.40       22.36      3.07 o 
  -6   2  14        4.56        5.88      1.92 o 
  -5   2  14       30.17       30.44      2.58 o 
  -4   2  14       15.00       14.53      1.96 o 
  -3   2  14        0.02        0.46      1.47 o 
  -2   2  14        8.04        7.31      1.56 o 
  -7   3  14       15.43       13.93      2.56 o 
  -6   3  14       38.99       46.77      3.96 o 
  -5   3  14        2.06        1.22      1.66 o 
  -4   3  14        1.01        2.75      1.25 o 
  -3   3  14       20.00       29.64      2.46 o 
  -6   4  14        0.07        0.10      1.13 o 
  -5   4  14       36.59       42.39      2.86 o 
  -4   4  14       35.64       38.58      4.09 o 
                                                 
